# Supplementary material for: Prospective clinical sequencing of 1016 Chinese prostate cancer patients: uncovering genomic characterization and race disparity
Source: Mol Oncol. 2023 Aug 23;17(10):2183–99. doi: 10.1002/1878-0261.13511 (PMC10552897; doi:10.1002/1878-0261.13511)
Supplement: Supplementary file 2 — Table S1. Clinical data of patients with locoregional disease included in ctDNA sequencing analysis (n = 10). Table S2. Somatic variants revealed by tissue DNA sequencing from the 10 locoregional patients receiving ctDNA sequencing. Table S3. High concordance of variants detected between ctDNA and tissue DNA. Table S4. Complete list of Genes of Interest. Table S5. Clinical Characteristics of Patients in FUSCC‐PC cohort. Table S6. Summary of detected pathogenic variants in FUSCC‐PC cohort. Table S7. Patient‐based actionable mutations and corresponding drugs in FUSCC‐PC cohort. Table S8. Comparison of patient characteristics between FUSCC‐PC cohort and TCGA/MSKCC/SU2C cohorts. Table S9. Associations of all genomic mutation frequencies with ISUP, race, T stage, and age using multivariable logistic regression in locoregional patients. Table S10. Associations of genomic mutation frequencies with ISUP, race, age, timing of metastasis, and tumor volume using multivariable logistic regression in mCSPC patients. Table S11. Associations of genomic mutation frequencies with Gleason Score, race, age, and previous therapies using multivariable logistic regression in mCRPC patients. Table S12. Association of genomic mutations with time to mCRPC in a subset of mCSPC patients (n = 143). Table S13. Association of common genomic alteration and ctDNA fraction with overall survival and progression‐free survival with first‐line ARSI in mCRPC patients (n = 82). Table S14. Complete list of FOXA1 mutations in our study. Table S15. Frequency of FOXA1 mutational classes across disease stages in FUSCC cohort. [file MOL2-17-2183-s002.xlsx]

## Sheet: Table S1
Table S1: Clinical data of patients with locoregional disease included in ctDNA sequencing analysis (n = 10).
Sample	Age at diagnosis	Age at testing	T stage	Gleason score	ISUP group	PSA at diagnosis	PSA at testing	ctDNA Sequencing Read depth
FUSCC-P010	75	78	T3	8	4	41	6.26	2537.13
FUSCC-P028	70	73	T4	9	5	230	10	3019.06
FUSCC-P029	71	71	T3	8	4	100	1.2	3551.05
FUSCC-P031	45	45	T3	10	5	341.5	43.78	3990.05
FUSCC-P032	69	69	T4	9	5	25.92	25.92	4584.39
FUSCC-P058	62	62	T4	9	5	15	0.089	5685.18
FUSCC-P070	71	71	-	8	4	18	0.2	6067.3
FUSCC-P074	59	59	T3	8	4	83	-	2166.49
FUSCC-P075	74	77	-	9	5	13.26	13	4159.04
FUSCC-P076	63	63	T3	9	5	45.4	22.61	4970.93

## Sheet: Table S2
Table S2: Somatic variants revealed by tissue DNA sequencing from the ten locoregional patients receiving ctDNA sequencing.
Sample	Symbol	Chromosome	Start Pos (GRCh38)	End Pos (GRCh38)	Ref	Var	t_ref_count	t_alt_count	MAF	CLNSIG	Cosmic94	OncoKB
FUSCC-P010	ATM	chr11	108121594	108121595	AA	-	1963	1819	0.487276	Pathogenic/Likely_pathogenic	ID=COSV53744739;OCCURENCE=5(haematopoietic_and_lymphoid_tissue)	Likely Oncogenic
FUSCC-P028	KMT2C	chr7	151970795	151970795	T	C	22105	1343	0.053122		ID=COSV51492749;OCCURENCE=1(large_intestine)
FUSCC-P029	BRCA2	chr13	32914604	32914604	C	T	2103	111	0.045676	Uncertain_significance		Unknown
FUSCC-P029	AKT1	chr14	105242018	105242018	C	T	2878	52	0.01675	Conflicting_interpretations_of_pathogenicity
FUSCC-P031	CDK12	chr17	37618645	37618645	C	-	5029	290	0.054686			Likely Oncogenic
FUSCC-P031	SUFU	chr10	104263974	104263974	C	-	1611	18	0.011057	Pathogenic	ID=COSV64014864;OCCURENCE=1(oesophagus),2(large_intestine),1(thyroid),1(stomach)	Likely Oncogenic
FUSCC-P031	CDK12	chr17	37649051	37649051	G	-	3734	190	0.048531		ID=COSV71001393;OCCURENCE=1(endometrium)	Likely Oncogenic
FUSCC-P031	PHOX2B	chr4	41747996	41748028	GCCGCTGCCGCTGCCGCCGCCGCCGCTGCCGCG	-	1496	17	0.011341
FUSCC-P031	ADGRA2	chr8	37699716	37699718	AGA	-	4208	3140	0.438731		ID=COSV55103609;OCCURENCE=2(large_intestine)
FUSCC-P031	PHOX2B	chr4	41748010	41748010	-	GCG	1153	50	0.04223
FUSCC-P031	MAP3K1	chr5	56177848	56177848	T	A	7680	87	0.010531
FUSCC-P031	ADGRA2	chr8	37699718	37699718	A	G	3782	241	0.032749
FUSCC-P031	PMS2	chr7	6017226	6017226	C	T	681	12	0.017143	Uncertain_significance
FUSCC-P031	MST1	chr3	49724141	49724141	C	T	2898	146	0.047219		ID=COSV56536759;OCCURENCE=1(large_intestine)
FUSCC-P032	LRP1B	chr2	141214094	141214094	C	G	3725	153	0.034991
FUSCC-P058	KMT2C	chr7	151875097	151875097	T	-	530	273	0.342105		ID=COSV51332696;OCCURENCE=1(biliary_tract)	Likely Oncogenic
FUSCC-P070	KMT2C	chr7	151962186	151962186	G	T	18016	870	0.043286		ID=COSV51435714;OCCURENCE=1(uriry_tract)
FUSCC-P074	NCOR1	chr17	16004827	16004828	AG	-	3507	260	0.0701			Likely Oncogenic
FUSCC-P075	TET2	chr4	106157267	106157268	CT	-	4057	47	0.011562			Likely Oncogenic
FUSCC-P075	CHEK2	chr22	29115444	29115444	C	-	1632	19	0.011508	Pathogenic		Likely Oncogenic
FUSCC-P075	UPF1	chr19	18976971	18976971	A	-	2384	2068	0.46745
FUSCC-P075	MED12	chrX	70344216	70344218	GCA	-	2049	23	0.011133
FUSCC-P075	ZFHX3	chr16	72821593	72821593	-	GCCGCC	775	95	0.107103		ID=COSV99215759;OCCURENCE=1(stomach)
FUSCC-P075	KMT2C	chr7	151945071	151945071	-	T	8497	2574	0.229187	Benign	ID=COSV51275813;OCCURENCE=1(oesophagus),2(thyroid),1(endometrium),3(skin),2(central_nervous_system),6(large_intestine)	Likely Oncogenic
FUSCC-P075	NCOR1	chr17	16068343	16068343	G	A	2543	467	0.149011		ID=COSV51959653;OCCURENCE=2(thyroid),23(upper_aerodigestive_tract)	Likely Oncogenic
FUSCC-P076	FAT4	chr4	126412906	126412906	G	A	1524	262	0.132829	Likely_benign

## Sheet: Table S3
Table S3. High concordance of variants detected between ctDNA and tissue DNA.
Sample	Chrom	Position	Ref	Alt	Gene	Effect	Tumor Tissue AF (%)	ctDNA AF (%)
Mutations detected in both ctDNA and tumor tissue
FUSCC-P041	chr11	108216614	A	C	ATM	nonsynonymous SNV p.S2855R	9.07577	11.29
FUSCC-P764	chr14	38061213	T	A	FOXA1	nonsynonymous SNV p.Y259F	3.58394	1.0265
FUSCC-P540	chr12	25398306	T	C	KRAS	nonsynonymous SNV p.K5E	4.00812	1.0271
FUSCC-P540	chr17	7578547	GGG	-	TP53	nonframeshift deletion p.88_89del	4.13123	17.3661
FUSCC-P178	chr13	32930649	CAGG	-	BRCA2	frameshift deletion p.P2507fs	34.5226	43
FUSCC-P178	chr13	49047527	G	T	RB1	splicing	44.6855	1.1351
FUSCC-P242	chr9	21971108	C	T	CDKN2A	nonsynonymous SNV p.R98Q	43.4474	3.7591
FUSCC-P242	chr2	25463308	G	A	DNMT3A	nonsynonymous SNV p.R729W	8.49354	13.4982
FUSCC-P242	chr3	178936082	G	A	PIK3CA	nonsynonymous SNV p.E542K	40.4762	1.6875
FUSCC-P398	chr19	17951085	C	T	JAK3	nonsynonymous SNV p.R403H	84.8929	49.2114
FUSCC-P546	chrX	66765170	A	T	AR	nonsynonymous SNV p.Q61L	42.5323	5.417
FUSCC-P546	chr19	13054646	-	GATGAG	CALR	nonframeshift insertionp.K391delinsKDE	5.04528	2.045
FUSCC-P546	chr7	92300798	C	T	CDK6	nonsynonymous SNV p.A197T	57.582	1.1488
FUSCC-P011	chr2	29416563	G	A	ALK	stopgain p.R1464X	7.7044	1.0612
FUSCC-P011	chr2	48033792	TAAC	-	MSH6	splicing	58.4091	40.8099
FUSCC-P850	chr2	25463308	G	A	DNMT3A	nonsynonymous SNV p.R729W	4.10053	1.0006
FUSCC-P850	chr3	134670357	C	T	EPHB1	nonsynonymous SNV p.R90C	1.84295	1.3485
FUSCC-P721	chr3	178936091	G	A	PIK3CA	nonsynonymous SNV p.E545K	48.0689	2.9395
FUSCC-P781	chrX	66765185	A	T	AR	nonsynonymous SNV p.Q66L	7.26257	7.5182
FUSCC-P781	chr3	52443875	-	CCAG	BAP1	frameshift insertion p.E7fs	8.72865	35.516
FUSCC-P646	chr2	111881383	C	-	BCL2L11	frameshift deletion p.P21fs	21.8876	2.3
FUSCC-P646	chrX	39913252	-	G	BCOR	frameshift insertion p.P1587fs	7.57282	2.4
FUSCC-P646	chrX	129146962	-	G	BCORL1	frameshift insertion p.R72fs	5.04854	3.8
FUSCC-P646	chrX	129155064	C	-	BCORL1	frameshift deletion p.H1182fs	6.62879	1.9
FUSCC-P844	chr3	41266101	C	G	CTNNB1	nonsynonymous SNV p.S26C	52.4981	39.7194
FUSCC-P091	chr11	108203586	-	ATTA	ATM	frameshift insertion p.I2629fs	9.55414	3.0293
FUSCC-P091	chr14	38061221	GTTCTCGAACAT	-	FOXA1	nonframeshift deletion p.253_256del	16.9222	2.1287
FUSCC-P158	chr15	91304311	AT	-	BLM	frameshift deletion p.I570fs	56.8	45.8382
FUSCC-P134	chr13	32954003	AACA	-	BRCA2	frameshift deletion p.N3024fs	45.2107	49.5277
FUSCC-P134	chr13	32950929	G	A	BRCA2	splicing	13.989	2.3898
FUSCC-P134	chr10	88659789	T	-	BMPR1A	frameshift deletion p.F146fs	9.48992	1.4079
FUSCC-P125	chr9	22006036	G	A	CDKN2B	nonsynonymous SNV p.R123W	26.8167	8.3909
FUSCC-P125	chr17	7577539	G	A	TP53	nonsynonymous SNV p.R209W	18.6678	30.2378
FUSCC-P186	chr14	38060791	A	G	FOXA1	nonsynonymous SNV p.F400L	16.4807	5.6352
FUSCC-P186	chr14	38061191	G	C	FOXA1	nonsynonymous SNV p.F266L	17.8227	5.8665
FUSCC-P297	chr17	7577548	C	T	TP53	nonsynonymous SNV p.G206S	68.0085	54.5331
FUSCC-P275	chr14	38061204	C	T	FOXA1	nonsynonymous SNV p.R262H	34.6324	14.1972
FUSCC-P275	chr3	178936082	G	A	PIK3CA	nonsynonymous SNV p.E542K	16.3324	19.6074
FUSCC-P396	chr17	7577117	A	G	TP53	nonsynonymous SNV p.V235A	35.19	42.0569
FUSCC-P512	chr5	112175925	C	G	APC	stopgain p.S1545X	29.0511	40.4977
FUSCC-P512	chr13	32905141	CAAAT	-	BRCA2	frameshift deletion p.T256fs	81.1303	63.2275
FUSCC-P512	chr12	12870981	CTAGAGGGCAAGTACGAGTGGCAAGAGGTGGAGAAGGGCAGCTTGCCCGAGTTCTA	-	CDKN1B	frameshift deletion p.L70fs	19.2053	2.7683
FUSCC-P409	chr17	37650845	CG	-	CDK12	frameshift deletion p.R773fs	19.0231	2.5839
FUSCC-P409	chr3	178936091	G	A	PIK3CA	nonsynonymous SNV p.E545K	13.6283	10.0077
FUSCC-P610	chr2	47703591	T	G	MSH2	nonsynonymous SNV p.C631W	4.45904	1.4072
FUSCC-P610	chr17	37673803	TC	-	CDK12	frameshift deletion p.F986fs	1.35251	2.034
FUSCC-P610	chr5	67569823	C	T	PIK3R1	stopgain p.R162X	9.28962	1.442
FUSCC-P534	chr17	7577538	C	T	TP53	nonsynonymous SNV p.R209Q	14.9314	33.0321
FUSCC-P682	chr19	42796882	-	C	CIC	frameshift insertion p.A2023fs	7.2904	1.1407
FUSCC-P682	chr3	3215814	A	-	CRBN	frameshift deletion p.F102fs	3.73654	1.0142
FUSCC-P682	chr3	3196459	T	-	CRBN	frameshift deletion p.K269fs	8.87801	1.006
FUSCC-P682	chr17	41215390	C	A	BRCA1	nonsynonymous SNV p.W1739L	2.93515	1.1825
Mutations detected in tumor tissue but missed in ctDNA
FUSCC-P792	chr14	38061214	A	T	FOXA1	nonsynonymous SNV p.Y259N	13.4831
FUSCC-P011	chr17	15989716	-	G	NCOR1	frameshift insertion p.P1019fs	24.2531
FUSCC-P781	chr13	48881539	-	T	RB1	frameshift insertion p.V87fs	8.5889
FUSCC-P158	chr5	112175942	A	-	APC	frameshift deletion p.K1551fs	79.8246
FUSCC-P534	chr11	108173663	TCATG	-	ATM	frameshift deletion p.N1801fs	2.2147
Mutations detected in ctDNA but missed in tumor tissue
FUSCC-P667	chr16	50820816	A	-	CYLD	frameshift deletion p.E667fs		1.2433
FUSCC-P764	chr11	108139170	C	G	ATM	stopgain p.S891X		43.0362
FUSCC-P178	chr17	7578457	C	T	TP53	nonsynonymous SNV p.R119H		1.6102
FUSCC-P398	chr17	37864760	C	T	ERBB2	nonsynonymous SNV p.R123W		2.2607
FUSCC-P398	chr10	89717715	-	A	PTEN	frameshift insertion p.L420fs		17.2318
FUSCC-P011	chr13	32944692	C	T	BRCA2	stopgain p.Q2829X		38.6238
FUSCC-P011	chr12	25380277	G	T	KRAS	nonsynonymous SNV p.Q61K		10.6241
FUSCC-P850	chr17	41245437	TT	-	BRCA1	frameshift deletion p.N704fs		46.371
FUSCC-P850	chr17	63530041	-	T	AXIN2	frameshift insertion p.K798fs		1.5771
FUSCC-P850	chr17	63532654	T	-	AXIN2	frameshift deletion p.K642fs		1.2215
FUSCC-P850	chr3	52440912	C	-	BAP1	frameshift deletion p.E198fs		1.3953
FUSCC-P646	chr15	91337400	A	-	BLM	frameshift deletion p.E1008fs		1.9
FUSCC-P646	chr13	48951105	G	T	RB1	stopgain p.G423X		1.4
FUSCC-P844	chr3	41266098	A	G	CTNNB1	nonsynonymous SNV p.D25G		1.1212
FUSCC-P158	chrX	66931463	T	A	AR	nonsynonymous SNV p.L170H		1.0799
FUSCC-P158	chr14	38061242	GTCCGG	-	FOXA1	nonframeshift deletion p.248_249del		2.5516
FUSCC-P125	chr12	12870886	ACGAAGAGTTA	-	CDKN1B	frameshift deletion p.H38fs		40.7359
FUSCC-P186	chrX	66943552	A	G	AR	nonsynonymous SNV p.T346A		18.7066
FUSCC-P297	chr11	119077161	G	-	CBL	frameshift deletion p.G12fs		1.7591
FUSCC-P297	chr1	193111146	AG	-	CDC73	frameshift deletion p.R227fs		2.8962
FUSCC-P275	chr9	22008895	T	G	CDKN2B	nonsynonymous SNV p.S20R		1.5755
FUSCC-P396	chr14	38061191	G	C	FOXA1	nonsynonymous SNV p.F266L		21.6876
FUSCC-P396	chr14	38061134	GCTGCCCCCGCTTCCGCTCCCGCCCCCGCCGCCGGCCCCCGGCTGCTTCTCGCACTT	-	FOXA1	nonframeshift deletion p.267_285del		26.8559
FUSCC-P409	chr11	108151849	-	T	ATM	frameshift insertion p.C1177fs		4.9918
FUSCC-P610	chr3	142176471	G	A	ATR	nonsynonymous SNV p.R2544C		1.8782
FUSCC-P610	chr3	41278106	G	A	CTNNB1	nonsynonymous SNV p.R654Q		2.9384
FUSCC-P610	chr11	125513691	A	-	CHEK1	frameshift deletion p.A273fs		1.8615
FUSCC-P534	chr14	38061209	CAAGTAGCAGCCGTTCTCGAA	-	FOXA1	nonframeshift deletion p.254_260del		34.3834
FUSCC-P534	chr13	48934155	G	T	RB1	stopgain p.E204X		15.6646
FUSCC-P682	chrX	66765170	A	T	AR	nonsynonymous SNV p.Q61L		2.714
FUSCC-P682	chrX	66765173	A	T	AR	nonsynonymous SNV p.Q62L		4.4912

## Sheet: Table S4
Table S4: Complete list of Genes of Interest.
Symbol	EntrezID	Pathway	OncoKB	Cosmic	Our Classification	Is MSK_IMPACT Included	Is Foundation_One Included
AR	367	AR	oncogene	oncogene	oncogene	Yes	Yes
NCOR1	9611	AR	TSG	TSG	TSG	Yes	No
CDKN1B	1027	Cell cycle	TSG	TSG	TSG	Yes	Yes
CDKN2A	1029	Cell cycle	TSG	TSG	TSG	Yes	Yes
CDKN2B	1030	Cell cycle	TSG	NA	TSG	Yes	Yes
RB1	5925	Cell cycle	TSG	TSG	TSG	Yes	Yes
CDK4	1019	Cell cycle	oncogene	oncogene	oncogene	Yes	Yes
CCND1	595	Cell cycle	oncogene	oncogene	oncogene	Yes	Yes
ATM	472	DNA repair	TSG	TSG	TSG	Yes	Yes
ATR	545	DNA repair	TSG	TSG	TSG	Yes	Yes
BRCA1	672	DNA repair	TSG	TSG	TSG	Yes	Yes
BRCA2	675	DNA repair	TSG	TSG	TSG	Yes	Yes
BRIP1	83990	DNA repair	TSG	TSG	TSG	Yes	Yes
CHEK2	11200	DNA repair	TSG	TSG	TSG	Yes	Yes
FANCA	2175	DNA repair	TSG	TSG	TSG	Yes	Yes
MLH1	4292	DNA repair	TSG	TSG	TSG	Yes	Yes
MSH2	4436	DNA repair	TSG	TSG	TSG	Yes	Yes
MSH6	2956	DNA repair	TSG	TSG	TSG	Yes	Yes
PALB2	79728	DNA repair	TSG	TSG	TSG	Yes	Yes
PMS2	5395	DNA repair	TSG	TSG	TSG	Yes	Yes
ABRAXAS1	84142	DNA repair	TSG	NA	TSG	Yes	No
MRE11	4361	DNA repair	TSG	NA	TSG	Yes	Yes
NBN	4683	DNA repair	TSG	TSG	TSG	Yes	No
RAD51B	5890	DNA repair	TSG	TSG	TSG	Yes	No
RAD51C	5889	DNA repair	TSG	NA	TSG	Yes	No
RAD51D	5892	DNA repair	TSG	NA	TSG	Yes	No
FOXA1	3169	FOXA1	TSG	oncogene	oncogene, TSG	Yes	No
EGFR	1956	MAPK	oncogene	oncogene	oncogene	Yes	Yes
RAF1	5894	MAPK	oncogene	oncogene	oncogene	Yes	Yes
BRAF	673	MAPK	oncogene	oncogene	oncogene	Yes	Yes
KRAS	3845	MAPK	oncogene	oncogene	oncogene	Yes	Yes
ERF	2077	MAPK	TSG	NA	TSG	Yes	No
PIK3CA	5290	PI3K	oncogene	oncogene	oncogene	Yes	Yes
PIK3R1	5295	PI3K	TSG	TSG	TSG	Yes	Yes
PTEN	5728	PI3K	TSG	TSG	TSG	Yes	Yes
AKT1	207	PI3K	oncogene	oncogene	oncogene	Yes	Yes
PIK3CB	5291	PI3K	oncogene	oncogene	oncogene	Yes	Yes
TP53	7157	TP53	TSG	oncogene, TSG	TSG	Yes	Yes
CTNNB1	1499	Wnt	oncogene	oncogene	oncogene	Yes	Yes
APC	324	Wnt	TSG	TSG	TSG	Yes	Yes
RNF43	54894	Wnt	TSG	TSG	TSG	Yes	Yes
Note: TSG, Tumor suppressor gene

## Sheet: Table S5
Table S5: Clinical Characteristics of Patients in FUSCC-PC cohort
Sample	Disease stage at testing	Age at diagnosis	Age at testing	T stage	Gleason score	ISUP group	PSA at diagnosis	PSA at testing	Timing of metastasis	Visceral M at testing	Tumor volume at testing	ARSI exposed status at testing	Docetaxel exposed status at tesing	ctDNA Fraction	DeDup Target Coverage for ctDNA or tissue DNA	DeDup Target Coverage for gDNA
FUSCC-P002	mCSPC	72	79		8	4	20	0.4	Recurrence	no	Low			0.02	3759.9	674.393
FUSCC-P005	mCSPC	68	71		9	5	62.56	62.56	Denovo	no	High			0.02	3532.71	601.32
FUSCC-P092	mCSPC	62	62		9	5	2784	278.4	Denovo	no	High			0.02	2587.33	296.774
FUSCC-P1006	mCSPC	61	61		8	4	24	8.16	Denovo	Lung	High			0.02	3274.03	339.915
FUSCC-P107	mCSPC	60	63		9	5	524.9	309.8	Denovo	Liver	High			0.02	5234.07	542.937
FUSCC-P169	mCSPC	73	80		7	2	19.98	3.1	Recurrence	no	Low			0.02	3938.17	131.128
FUSCC-P176	mCSPC	77	79		8	4	100	526	Denovo	no	High			0.02	4271.26	119.482
FUSCC-P202	mCRPC	70	75		8	4		6.51	Denovo	no				0.02	4011.86	183.656
FUSCC-P233	mCSPC	66	68		9	5	100	135	Denovo	no	High			0.02	3965.11	118.979
FUSCC-P247	mCSPC	65	67		9	5	775	775	Denovo	no	High			0.02	4466.65	126.528
FUSCC-P250	mCSPC	59	61		8	4	383	383.6	Denovo	no	High			0.02	4999.08	136.686
FUSCC-P277	mCSPC	69	69		9	5	56.319	56.319	Denovo	no	High			0.02	2605.78	259.077
FUSCC-P303	mCRPC	68	73		8	4		47.38	Denovo	no				0.02	6416.29	166.574
FUSCC-P385	mCSPC	81	83		9	5	1398	1398	Denovo	no	High			0.02	4011.38	226.869
FUSCC-P428	mCRPC	54	55		8	4	80	12.79	Denovo	no		post-ARSI	pre-doce	0.02	3883.99	315.675
FUSCC-P463	mCSPC	54	54		9	5	100	509	Denovo	no	High			0.02	3583.95	260.356
FUSCC-P465	mCSPC	64	64		8	4		0.503	Denovo	no	High			0.02	2859.54	300.38
FUSCC-P498	mCSPC	65	71		6	1	13.73	0.341	Denovo	no	Low			0.02	4549.34	205.285
FUSCC-P503	mCSPC	68	71		8	4		0.006	Recurrence	Lung	High			0.02	7907.25	295.012
FUSCC-P514	mCRPC	65	66		9	5	55	2.99	Recurrence	no		pre-ARSI	post-doce	0.02	4776.87	334.977
FUSCC-P521	mCRPC	65	65		9	5	100	0.436	Recurrence	Liver		post-ARSI	pre-doce	0.02	5959.45	311.534
FUSCC-P563	mCRPC	81	82		7	3	27.9	5.32	Denovo	no		pre-ARSI	pre-doce	0.02	4850.83	329.984
FUSCC-P567	mCSPC	68	69		9	5			Denovo	no	High			0.02	4022.73	345.289
FUSCC-P586	mCSPC	83	84		9	5	455	0.051	Denovo	no	High			0.02	3998.25	272.615
FUSCC-P606	mCSPC	64	64		9	5	319	319	Denovo	no	High			0.02	5258.59	140.198
FUSCC-P632	mCSPC	61	63		8	4	61.65	0.04	Denovo	no	Low			0.02	6834.73	331.767
FUSCC-P635	mCSPC	67	68		8	4		103.3	Denovo	no	Low			0.02	4036.9	209.075
FUSCC-P640	mCSPC	75	75		8	4	100	100	Denovo	no	Low			0.02	4324.9	400.544
FUSCC-P700	mCRPC	69	70		9	5	100	100	Denovo	no		pre-ARSI	pre-doce	0.02	6030.1	333.17
FUSCC-P754	mCSPC	76	77		8	4	96.6	0.383	Denovo	no	Low			0.02	6336.68	336.76
FUSCC-P812	mCSPC	80	81		9	5	25.53	25.53	Denovo	no	Low			0.02	5916.71	239.499
FUSCC-P823	mCRPC	62	67				100		Denovo	no		post-ARSI	post-doce	0.02	4653.11	302.783
FUSCC-P838	mCRPC	78	83		7	3	17	0.24	Recurrence	no		pre-ARSI	pre-doce	0.02	5612.66	322.14
FUSCC-P852	mCSPC	52	52		9	5	87.72	40	Denovo	no	High			0.02	5291.85	194.657
FUSCC-P876	mCSPC	76	76		9	5	29.82	42.803	Denovo	no	High			0.02	4090.56	254.284
FUSCC-P896	mCSPC	67	67		8	4	8.7	0.521	Denovo	no	High			0.02	4247.89	303.209
FUSCC-P987	mCRPC	63	68					22.2	Denovo	no		post-ARSI	post-doce	0.02	4985.14	223.563
FUSCC-P989	mCSPC	72	72		9	5	78.85	22	Denovo	no	High			0.02	4997.62	208.362
FUSCC-P993	mCSPC	59	59		9	5	25.99	6.7	Denovo	no	Low			0.02	4353.15	365.227
FUSCC-P090	mCSPC	70	70		8	4	5.8	0.221	Denovo	no	Low			0.03	2815.42	374.716
FUSCC-P1007	mCSPC	65	65		9	5	200	206	Denovo	no	High			0.03	5327.74	354.077
FUSCC-P109	mCRPC	71	75		9	5	19	7.3	Recurrence	Liver		post-ARSI	post-doce	0.03	4115.47	347.61
FUSCC-P112	mCRPC	72	74		8	4	52.13	52.13	Denovo	no		pre-ARSI	pre-doce	0.03	3665.63	565.112
FUSCC-P155	mCRPC	73	75				5000	5000	Denovo	no		post-ARSI	pre-doce	0.03	4015.14	223.806
FUSCC-P175	mCRPC	62	74		8	4		7.39	Recurrence	Lung		pre-ARSI	post-doce	0.03	4778.52	157.006
FUSCC-P248	mCRPC	53	55		9	5	980.4	18.6	Denovo	no		pre-ARSI	post-doce	0.03	4020.92	155.149
FUSCC-P320	mCSPC	59	61		10	5	114	114	Denovo	no	Low			0.03	4018.01	156.413
FUSCC-P350	mCRPC	61	63		9	5	50	6.69	Recurrence	no		pre-ARSI	pre-doce	0.03	3047.33	243.287
FUSCC-P353	mCRPC	77	84		9	5	68.3	3.92	Denovo	no		post-ARSI	pre-doce	0.03	4310.26	103.443
FUSCC-P379	mCRPC	84	84		8	4	31	260	Denovo	no		post-ARSI	pre-doce	0.03	2986.39	336.699
FUSCC-P431	mCRPC	72	72		9	5	38		Denovo	no		pre-ARSI	pre-doce	0.03	4426.56	217.144
FUSCC-P444	mCSPC	83	84		9	5	45.96	3.8	Denovo	no	High			0.03	4344.68	258.259
FUSCC-P464	mCSPC	58	58		9	5	202.593	0.037	Denovo	no	High			0.03	5152.91	146.312
FUSCC-P468	mCSPC	80	81		8	4	20.26	0.182	Recurrence	Liver	High			0.03	6282.48	230.786
FUSCC-P479	mCSPC	57	57		9	5	100	0.236	Denovo	no	High			0.03	3802.94	464.444
FUSCC-P518	mCRPC	74	75		8	4	35	14.3	Denovo	no		post-ARSI	pre-doce	0.03	6910.47	210.648
FUSCC-P570	mCSPC	69	70		9	5	8.26	1.97	Denovo	no	High			0.03	4668.74	286.237
FUSCC-P579	mCRPC	68	71		9	5	310.72	1.37	Denovo	no		post-ARSI	pre-doce	0.03	4783.9	371.64
FUSCC-P624	mCSPC	66	66		9	5		0.049	Denovo	no	Low			0.03	4701.39	400.584
FUSCC-P638	mCSPC	73	74		10	5	2400	2411	Denovo	Lung	High			0.03	3848.16	292.936
FUSCC-P647	mCRPC	72	75		9	5	474.4	1.62	Denovo	no		post-ARSI	pre-doce	0.03	6834.76	294.863
FUSCC-P679	mCSPC	63	64		8	4	525	525	Denovo	Lung	High			0.03	5346.62	286.393
FUSCC-P680	mCSPC	57	57		8	4	83	83	Recurrence	no	Low			0.03	4148.92	277.489
FUSCC-P682	mCRPC	72	73		8	4		113.2	Denovo	Lung		post-ARSI	pre-doce	0.03	4486.22	382.431
FUSCC-P698	mCRPC	69	72		9	5		3.23	Denovo	no		post-ARSI	pre-doce	0.03	4693.13	299.642
FUSCC-P702	mCSPC	52	53		8	4	1725	6.15	Denovo	no	High			0.03	3996.94	326.659
FUSCC-P781	mCRPC	58	63					27.66	Denovo	no		pre-ARSI	post-doce	0.03	4426.87	414.915
FUSCC-P801	mCSPC	66	67		8	4	52.7	0.066	Denovo	no	High			0.03	2756.41	141.299
FUSCC-P813	mCSPC	68	68		9	5	97.5	7.74	Denovo	no	Low			0.03	6219.88	339.193
FUSCC-P861	mCSPC	64	64		9	5	100	4.24	Denovo	no	High			0.03	4208.05	211.036
FUSCC-P884	mCSPC	83	83		7	2	82.4	0.25	Denovo	no	High			0.03	5362.89	417.163
FUSCC-P886	mCSPC	89	90				100		Denovo	no	High			0.03	3483.64	390.965
FUSCC-P982	mCSPC	57	57				62.8	26.71	Denovo	no	High			0.03	3566.52	226.427
FUSCC-P995	mCSPC	87	87				200	260	Denovo	Lung	High			0.03	4608.25	239.146
FUSCC-P084	mCSPC	62	64		8	4	56.2	56.19	Denovo	no	Low			0.04	1923.04	492.995
FUSCC-P088	mCRPC	81	83		9	5	100	100	Denovo	no		post-ARSI	pre-doce	0.04	4137.79	648.67
FUSCC-P140	mCSPC	53	56		9	5	157	2000	Denovo	no	Low			0.04	4560.71	197.475
FUSCC-P245	mCRPC	58	66		9	5	8.52	4.92	Denovo	no		post-ARSI	post-doce	0.04	2997.94	113.694
FUSCC-P267	mCRPC	74	78		9	5	100	117	Recurrence	no		post-ARSI	post-doce	0.04	3898.03	83.5779
FUSCC-P336	mCRPC	60	63		8	4	527.7	130	Denovo	Lung		post-ARSI	pre-doce	0.04	3272.85	223.117
FUSCC-P395	mCRPC	61	63		8	4	100	2.06	Denovo	no				0.04	2887.04	205.281
FUSCC-P452	mCRPC	56	64				200	6.05	Recurrence	no		post-ARSI	pre-doce	0.04	5553.82	494.232
FUSCC-P538	mCSPC	70	71		8	4	100	0.057	Denovo	no	High			0.04	4260.58	327.636
FUSCC-P562	mCRPC	65	70		8	4	420.6	0.823	Denovo	no		post-ARSI	pre-doce	0.04	3287.29	191.271
FUSCC-P564	mCSPC	62	63		7	3	37	0.403	Denovo	no	High			0.04	6553.47	314.24
FUSCC-P604	mCSPC	66	67		9	5	52.7	1.33	Denovo	no	High			0.04	3481.36	192.228
FUSCC-P611	mCRPC	67	75		9	5	184	8.26	Denovo	no		post-ARSI	pre-doce	0.04	2806	207.718
FUSCC-P746	mCRPC	78	81		9	5	3150	221	Denovo	no		post-ARSI	pre-doce	0.04	3672.43	227.596
FUSCC-P797	mCRPC	61	63				5301	5.45	Denovo	Lung		post-ARSI	pre-doce	0.04	9761.83	189.72
FUSCC-P822	mCRPC	68	73		9	5	16.7	2.41	Recurrence	no		post-ARSI	pre-doce	0.04	6484.1	257.592
FUSCC-P837	mCRPC	88	89		10	5	244	12.52	Recurrence	no		pre-ARSI	pre-doce	0.04	5157.56	323.71
FUSCC-P848	mCSPC	56	56		8	4	97.737	97.737	Denovo	Lung	High			0.04	4610.71	310.544
FUSCC-P958	mCSPC	65	65		9	5	1000	19.9	Denovo	no	High			0.04	4629.53	225.654
FUSCC-P069	mCRPC	61	69		9	5	29	0.936	Denovo	no		post-ARSI	post-doce	0.05	4097.04	217.857
FUSCC-P120	mCRPC	71	75		7	3	1000	61.68	Denovo	Liver		post-ARSI	pre-doce	0.05	3595.86	1018.4
FUSCC-P126	mCSPC	66	68		7	2	8.6	15.11	Denovo	no	High			0.05	3650.42	166.305
FUSCC-P130	mCRPC	52	55		10	5	233	1	Denovo	no		post-ARSI	pre-doce	0.05	3116.28	242.109
FUSCC-P142	mCRPC	65	67		7	3	100	9.88	Denovo	no		post-ARSI	pre-doce	0.05	3199.98	226.003
FUSCC-P253	mCRPC	63	67				2896	290	Denovo	no		post-ARSI	post-doce	0.05	3904.62	177.723
FUSCC-P255	mCRPC	63	68		8	4	100	314.1	Denovo	no		post-ARSI	pre-doce	0.05	3642.82	156.356
FUSCC-P338	mCSPC	77	79		9	5	83.45	25	Denovo	no	Low			0.05	3186.94	187.408
FUSCC-P470	mCRPC	76	76		9	5	100	7.51	Denovo	no		post-ARSI	pre-doce	0.05	4204.91	306.213
FUSCC-P510	mCSPC	62	62		8	4		1.09	Recurrence	no	Low			0.05	5242.56	248.226
FUSCC-P554	mCRPC	42	46		9	5	32	2.05	Recurrence	Lung		pre-ARSI	pre-doce	0.05	3923.73	200.814
FUSCC-P596	mCSPC	67	67		8	4	203	98.2	Denovo	no	Low			0.05	4390.05	282.893
FUSCC-P614	mCRPC	55	57		10	5	8	7.72	Denovo	no		post-ARSI	pre-doce	0.05	4039.69	271.47
FUSCC-P736	mCRPC	61	64		8	4	151	0.464	Denovo	no		post-ARSI	pre-doce	0.05	4596.63	226.199
FUSCC-P798	mCSPC	67	68		8	4	134	0.006	Denovo	Lung	High			0.05	1530.83	232.915
FUSCC-P853	mCSPC	71	71		9	5	100	100	Denovo	no	Low			0.05	5408.39	279.887
FUSCC-P867	mCRPC	71	74		9	5	68.86	27.7	Recurrence	no		post-ARSI	pre-doce	0.05	5901.57	241.814
FUSCC-P872	mCRPC	82	86		8	4	16.2	2.57	Recurrence	no		post-ARSI	pre-doce	0.05	5500.96	254.43
FUSCC-P890	mCSPC	56	56		9	5	1615	74.9	Denovo	Lung	High			0.05	5004.06	249.513
FUSCC-P905	mCRPC	62	66		9	5	11.239	1.28	Denovo	no		post-ARSI	pre-doce	0.05	6638.83	418.636
FUSCC-P936	mCSPC	72	75		7	3	15		Recurrence	no	Low			0.05	5379.42	378.572
FUSCC-P961	mCSPC	67	67		7	2	5000	5000	Denovo	no	High			0.05	5492.37	311.733
FUSCC-P187	mCRPC	67	71		9	5	99	3.56	Denovo	no		post-ARSI	pre-doce	0.06	3501.26	218.966
FUSCC-P415	mCRPC	57	60				100	440	Denovo	no		pre-ARSI	post-doce	0.06	4531.82	354.136
FUSCC-P439	mCSPC	68	80		8	4	33.73	33.73	Denovo	no	High			0.06	3366.32	213.458
FUSCC-P516	mCSPC	72	72		9	5	4229	4229	Denovo	no	High			0.06	5370.76	319.531
FUSCC-P557	mCRPC	63	64		8	4	100	18	Recurrence	no		post-ARSI	pre-doce	0.06	2866.97	208.305
FUSCC-P619	mCRPC	77	82		9	5	1000	0.392	Denovo	no		post-ARSI	pre-doce	0.06	5415.58	181.185
FUSCC-P634	mCRPC	64	64		9	5	5000	53.6	Denovo	no		post-ARSI	post-doce	0.06	4407	238.787
FUSCC-P637	mCRPC	61	65		7	3	220.254	1.07	Denovo	no		post-ARSI	pre-doce	0.06	3783.22	242.202
FUSCC-P670	mCRPC	67	76		8	4	41.7	91.9	Denovo	no		post-ARSI	pre-doce	0.06	4109.41	316.069
FUSCC-P768	mCSPC	67	68		8	4	100	4.02	Denovo	no	High			0.06	4210.89	309.479
FUSCC-P785	mCRPC	58	66		9	5	6	14.3	Recurrence	no		post-ARSI	pre-doce	0.06	3714.54	286.332
FUSCC-P787	mCSPC	53	53		7	3	1200	5.61	Denovo	no	High			0.06	8156.07	221.209
FUSCC-P811	mCRPC	65	72		9	5		8.57	Recurrence	no		post-ARSI	pre-doce	0.06	4587.21	262.657
FUSCC-P899	mCSPC	73	73		9	5	1.77	0.009	Denovo	no	Low			0.06	5621.68	233.345
FUSCC-P947	mCSPC	70	76		8	4	9.96	0.006	Recurrence	no	High			0.06	4406	250.476
FUSCC-P981	mCSPC	61	61		10	5	1520	911	Denovo	Lung	High			0.06	4306.07	248.783
FUSCC-P091	mCRPC	68	72		9	5	566.6	54.79	Denovo	no		post-ARSI	pre-doce	0.07	2598.71	312.027
FUSCC-P1013	mCSPC	77	77		8	4	1146		Denovo	no	High			0.07	3055.92	240.464
FUSCC-P133	mCRPC	65	73		8	4	45	31.86	Denovo	no		post-ARSI	pre-doce	0.07	4234.89	322.151
FUSCC-P197	mCRPC	68	74		9	5	108	1410	Denovo	no		post-ARSI	post-doce	0.07	4189.71	128.492
FUSCC-P251	mCSPC	55	57		6	1	241		Denovo	no	High			0.07	4496.87	149.849
FUSCC-P259	mCSPC	70	72		10	5	18.89	0.006	Denovo	no	High			0.07	3746.88	95.9393
FUSCC-P356	mCRPC	59	69		8	4	142.5	53.72	Recurrence	no		post-ARSI	pre-doce	0.07	3728.35	221.786
FUSCC-P382	mCRPC	58	63		8	4	185.6	14.679	Denovo	no		post-ARSI	pre-doce	0.07	4021.94	293.304
FUSCC-P646	mCRPC	77	78		10	5	5000	18.7	Denovo	no		post-ARSI	pre-doce	0.07	1576.36	363.122
FUSCC-P659	mCSPC	51	52		8	4		2.09	Denovo	no	Low			0.07	4043.29	209.869
FUSCC-P712	mCRPC	63	67		8	4	20	26.42	Recurrence	no		pre-ARSI	pre-doce	0.07	2664.71	340.704
FUSCC-P830	mCRPC	61	67		9	5	15	8.627	Denovo	no		post-ARSI	pre-doce	0.07	5795.9	338.502
FUSCC-P849	mCSPC	58	58		8	4	100	100	Denovo	Lung	High			0.07	5441.09	291.569
FUSCC-P885	mCRPC	58	67		9	5	62	105	Recurrence	no		post-ARSI	post-doce	0.07	6475.04	304.572
FUSCC-P013	mCRPC	78	82		8	4	6.77	6.58	Denovo	no		post-ARSI	pre-doce	0.08	3771.61	537.887
FUSCC-P077	mCRPC	75	82		9	5	100	5.05	Denovo	no		post-ARSI	pre-doce	0.08	2339.67	563.11
FUSCC-P289	mCRPC	52	65					59.7	Recurrence	no		post-ARSI	post-doce	0.08	3359.26	142.11
FUSCC-P405	mCSPC	78	78		9	5	64.2	64.2	Denovo	Lung	High			0.08	3705.39	358.994
FUSCC-P419	mCRPC	70	71		9	5		39.5	Denovo	no		pre-ARSI	pre-doce	0.08	5928.28	266.128
FUSCC-P530	mCRPC	67	69				20	130	Recurrence	no		post-ARSI	pre-doce	0.08	4420.89	243.318
FUSCC-P558	mCSPC	71	72		9	5	100	100	Denovo	no	Low			0.08	3210.08	210.906
FUSCC-P622	mCRPC	83	92		8	4	100	120	Denovo	Liver		post-ARSI	pre-doce	0.08	5657.83	279.765
FUSCC-P724	mCSPC	76	77		9	5	82.293		Denovo	no	High			0.08	5255.5	334.023
FUSCC-P792	mCSPC	61	62		10	5	500	0.06	Denovo	no	High			0.08	5710.4	379.778
FUSCC-P020	mCSPC	57	60		9	5	154	1359	Denovo	no	High			0.09	2451.04	511.247
FUSCC-P053	mCRPC	54	56		8	4	100	600	Denovo	no		post-ARSI	post-doce	0.09	4890.08	634.636
FUSCC-P118	mCRPC	72	75		10	5	167	15.06	Denovo	no		post-ARSI	pre-doce	0.09	3517.87	409.525
FUSCC-P182	mCSPC	70	75		9	5	11	0.849	Denovo	no	Low			0.09	3543.83	263.826
FUSCC-P266	mCRPC	55	61		9	5	100	9.43	Denovo	no		post-ARSI	post-doce	0.09	4177.26	103.942
FUSCC-P453	mCSPC	72	72		9	5	68		Denovo	no	High			0.09	2693.59	364.96
FUSCC-P595	mCSPC	48	49		9	5	160.25	160.25	Recurrence	no	Low			0.09	4363.97	246.79
FUSCC-P683	mCSPC	55	56				1602	1602	Denovo	no	High			0.09	6832.15	320.357
FUSCC-P745	mCSPC	64	64		8	4	100	100	Denovo	no	Low			0.09	4263.43	273.324
FUSCC-P757	mCRPC	73	75		9	5	436	54	Denovo	no		post-ARSI	pre-doce	0.09	4366	422.393
FUSCC-P809	mCSPC	78	78		10	5	44		Denovo	Lung	High			0.09	4471.95	308.214
FUSCC-P833	mCRPC	52	54		9	5	100	90.3	Denovo	no		post-ARSI	pre-doce	0.09	4871.03	405.47
FUSCC-P842	mCSPC	66	68		7	3	23	0.31	Denovo	no	High			0.09	2684.07	313.723
FUSCC-P101	mCRPC	60	66		9	5	248	248.291	Denovo	no		post-ARSI	post-doce	0.1	5990.53	345.716
FUSCC-P276	mCSPC	64	66		8	4	21.95	21.95	Denovo	no	Low			0.1	3882.88	122.283
FUSCC-P317	mCRPC	64	64				132.5	28.22	Denovo	no		pre-ARSI	pre-doce	0.1	6928.5	215.154
FUSCC-P371	mCRPC	66	71		8	4	100	25.18	Denovo	no				0.1	4064.91	543.799
FUSCC-P422	mCRPC	68	68		9	5	100	85.97	Denovo	no		post-ARSI	pre-doce	0.1	5047.49	262.046
FUSCC-P504	mCRPC	68	76		10	5		10.01	Denovo	no		post-ARSI	pre-doce	0.1	5573.36	230.435
FUSCC-P551	mCRPC	61	65		9	5		7.41	Recurrence	no		post-ARSI	pre-doce	0.1	4818.84	282.518
FUSCC-P601	mCRPC	64	68		8	4	1187	4.62	Denovo	no		pre-ARSI	post-doce	0.1	3038.25	200.451
FUSCC-P868	mCRPC	54	59		8	4	100	27.71	Recurrence	no		pre-ARSI	pre-doce	0.1	4836.24	286.298
FUSCC-P877	mCSPC	63	69		7	2	84.074	0.006	Recurrence	no	Low			0.1	5920	271.907
FUSCC-P923	mCSPC	74	74		9	5		118	Denovo	Lung	High			0.1	4326.05	391.882
FUSCC-P009	mCRPC	69	75		9	5	100		Recurrence	no		pre-ARSI	pre-doce	0.11	2851.53	526.657
FUSCC-P026	mCSPC	60	63		7	2	112	0.89	Denovo	no	High			0.11	2569.88	404.841
FUSCC-P108	mCSPC	74	77		9	5	16.8	2.13	Denovo	no	High			0.11	4017.54	461.771
FUSCC-P166	mCSPC	70	73		8	4	26.13	0.274	Denovo	no	Low			0.11	4887.55	195.494
FUSCC-P326	mCRPC	67	78		9	5	11	1.89	Recurrence	no		pre-ARSI	pre-doce	0.11	3614.44	168.978
FUSCC-P432	mCSPC	72	72		9	5	149	59	Denovo	no	High			0.11	4317.12	249.046
FUSCC-P539	mCSPC	68	68		8	4	3354	3354	Denovo	no	High			0.11	4865.04	278.863
FUSCC-P758	mCSPC	50	51		7	3	304.4	304.4	Denovo	no	High			0.11	3032.03	150.493
FUSCC-P984	mCSPC	76	76		8	4	497		Denovo	no	High			0.11	5003.04	263.763
FUSCC-P046	mCRPC	64	68		9	5	28	1.71	Recurrence	no		pre-ARSI	pre-doce	0.12	2771.46	503.788
FUSCC-P1015	mCSPC	74	74		9	5	152		Denovo	no	Low			0.12	3993.92	345.422
FUSCC-P128	mCRPC	65	72		9	5	51.9	443	Denovo	no		post-ARSI	pre-doce	0.12	2864.52	167.127
FUSCC-P132	mCSPC	67	72		9	5	13	0.748	Recurrence	Lung	High			0.12	4175.33	230.144
FUSCC-P230	mCRPC	59	64		8	4	78	11.1	Denovo	no		post-ARSI	post-doce	0.12	3415.54	112.991
FUSCC-P263	mCSPC	82	84		7	3	234	234	Denovo	no	Low			0.12	4951.88	342.351
FUSCC-P329	mCSPC	53	55		8	4	733	733	Denovo	no	High			0.12	5318.48	152.981
FUSCC-P369	mCRPC	67	68		10	5	300	163	Denovo	no		post-ARSI	pre-doce	0.12	3724.38	470.412
FUSCC-P374	mCRPC	62	65		9	5		1.6	Denovo	no				0.12	5201.67	247.986
FUSCC-P447	mCRPC	71	71		9	5	450	32.81	Denovo	no		post-ARSI	pre-doce	0.12	3325.55	209.604
FUSCC-P763	mCRPC	55	55				67	26.45	Denovo	no		post-ARSI	pre-doce	0.12	7507.21	131.785
FUSCC-P953	mCSPC	80	80		10	5	65.203		Denovo	no	Low			0.12	6936.27	222.439
FUSCC-P086	mCRPC	66	70		8	4	497	0.622	Denovo	no		pre-ARSI	post-doce	0.13	4761.12	155.275
FUSCC-P168	mCRPC	64	68		10	5	24.5	50.9	Recurrence	no		pre-ARSI	pre-doce	0.13	3756.26	108.227
FUSCC-P226	mCSPC	62	64		9	5	691	691	Denovo	no	High			0.13	4492.56	89.1794
FUSCC-P879	mCSPC	60	60		9	5	806	806	Denovo	no	High			0.13	6292.34	249.096
FUSCC-P199	mCRPC	66	69		9	5	59.29	32.63	Denovo	no		pre-ARSI	pre-doce	0.14	3970.92	158.177
FUSCC-P257	mCSPC	76	77		6	1	14.34	16.3	Denovo	no	High			0.14	4070.98	147.271
FUSCC-P383	mCSPC	70	72		9	5	74.909	74.9	Denovo	no	Low			0.14	5607.06	457.25
FUSCC-P456	mCRPC	63	72		7	3	100	199	Recurrence	Lung		post-ARSI	post-doce	0.14	2265.41	229.234
FUSCC-P800	mCRPC	60	66		8	4		165	Recurrence	no		post-ARSI	post-doce	0.14	4701.24	345.665
FUSCC-P819	mCRPC	54	56				2000	169	Denovo	no		post-ARSI	post-doce	0.14	5473.93	254.223
FUSCC-P835	mCRPC	55	56		8	4	91	7.06	Denovo	no		post-ARSI	pre-doce	0.14	4723.44	331.91
FUSCC-P014	mCRPC	65	74		7	3	150	11	Denovo	no		post-ARSI	post-doce	0.15	3500.11	410.775
FUSCC-P992	mCRPC	64	65		9	5	366	272	Denovo	no		pre-ARSI	pre-doce	0.15	3809.38	301.37
FUSCC-P039	mCRPC	70	80		7	2	156	333.8	Recurrence	no		post-ARSI	pre-doce	0.16	2599.16	390.78
FUSCC-P246	mCSPC	67	68		8	4	564.18	78.9	Denovo	no	High			0.16	5023.95	142.222
FUSCC-P458	mCRPC	61	75					0.371	Recurrence	Liver		post-ARSI	pre-doce	0.16	4575.76	249.361
FUSCC-P164	mCRPC	59	64		8	4		1.29	Recurrence	no		pre-ARSI	post-doce	0.17	4406.78	150.867
FUSCC-P343	mCRPC	70	81		7	3		1.62	Recurrence	no		pre-ARSI	pre-doce	0.17	4700.37	153.365
FUSCC-P459	mCRPC	75	76		8	4	20	84.09	Denovo	no		post-ARSI	post-doce	0.17	5443.95	376.246
FUSCC-P513	mCRPC	59	61		7	3	401	55.58	Denovo	no		post-ARSI	post-doce	0.17	3897.16	204.009
FUSCC-P733	mCSPC	64	65		9	5	1014	1014	Denovo	no	Low			0.17	4847.88	250.023
FUSCC-P956	mCSPC	64	64				5776	5776	Denovo	no	High			0.17	7608.2	268.69
FUSCC-P986	mCRPC	68	72				100	24.3	Denovo	Lung		post-ARSI	pre-doce	0.17	4337.08	257.665
FUSCC-P021	mCSPC	81	84		10	5	45.58	45.58	Denovo	Liver	High			0.18	1784.87	294.986
FUSCC-P150	mCSPC	64	68		10	5	519	62.49	Denovo	no	High			0.18	3302.97	250.328
FUSCC-P207	mCSPC	63	65		8	4	1000	647.3	Denovo	no	High			0.18	4323.34	95.9471
FUSCC-P212	mCSPC	69	72		10	5	20	3.58	Denovo	no	High			0.18	5184.01	117.389
FUSCC-P443	mCRPC	72	76		8	4		572	Denovo	no		pre-ARSI	pre-doce	0.18	4493.05	244.938
FUSCC-P537	mCRPC	74	74		8	4	2427	91.45	Denovo	no		pre-ARSI	post-doce	0.18	5417.41	267.887
FUSCC-P584	mCSPC	72	74		7	2	8.178	0.231	Recurrence	no	Low			0.18	4560.63	237.024
FUSCC-P639	mCRPC	72	73		9	5	100	24.1	Denovo	no		pre-ARSI	pre-doce	0.18	4207.21	308.944
FUSCC-P723	mCRPC	68	72		8	4	443	7.1	Denovo	no		post-ARSI	pre-doce	0.18	3480.11	276.122
FUSCC-P183	mCSPC	70	72		8	4	69.1	0.66	Denovo	no	Low			0.19	4828.19	228.617
FUSCC-P360	mCSPC	67	69		10	5	12.8	12.8	Denovo	no	Low			0.19	3032.22	179.896
FUSCC-P411	mCSPC	60	61		10	5	100	299	Denovo	no	High			0.19	3743.11	324.422
FUSCC-P658	mCRPC	59	63		8	4		100	Denovo	no				0.19	2498.14	381.941
FUSCC-P722	mCRPC	63	63		9	5		37.76	Recurrence	no		post-ARSI	pre-doce	0.19	5986.8	184.988
FUSCC-P976	mCRPC	71	74		9	5	117.885	71.7	Denovo	Lung		post-ARSI	pre-doce	0.19	5682.76	230.153
FUSCC-P041	mCSPC	70	73		10	5	279.5	14.56	Denovo	no	High			0.2	5215.18	516.918
FUSCC-P115	mCRPC	74	74		8	4	6.31	6.31	Recurrence	no		pre-ARSI	pre-doce	0.2	4446.05	656.647
FUSCC-P127	mCRPC	64	70		9	5	38	100.2	Recurrence	no		post-ARSI	post-doce	0.2	2607.14	151.853
FUSCC-P206	mCSPC	65	67		9	5	100	13.13	Denovo	no	High			0.2	4348.64	199.828
FUSCC-P241	mCSPC	74	76		10	5	456	13.9	Denovo	no	High			0.2	2818.64	158.7
FUSCC-P380	mCRPC	62	69		8	4	258		Denovo	no		post-ARSI	post-doce	0.2	3648.62	259.642
FUSCC-P841	mCRPC	72	81		7	3		6.21	Recurrence	no		pre-ARSI	pre-doce	0.2	4684.49	264.258
FUSCC-P870	mCRPC	71	72		10	5	2125	47.7	Denovo	no		pre-ARSI	pre-doce	0.2	8932.13	315.207
FUSCC-P185	mCRPC	64	67		8	4	14.5	713	Denovo	Liver		post-ARSI	post-doce	0.21	4188.49	231.645
FUSCC-P368	mCRPC	54	56		9	5	31.4	0.246	Denovo	Liver		post-ARSI	pre-doce	0.21	3993.77	477.445
FUSCC-P678	mCSPC	67	67		10	5	100	100	Denovo	Lung	High			0.21	5242.34	361.371
FUSCC-P721	mCRPC	62	73		9	5	170.56	16.3	Recurrence	Liver		post-ARSI	post-doce	0.21	6238.43	240.001
FUSCC-P024	mCRPC	78	84		8	4	1726	175.5	Denovo	no		post-ARSI	pre-doce	0.22	5944.41	368.764
FUSCC-P149	mCRPC	72	75		8	4	32.73	32.73	Recurrence	no		post-ARSI	pre-doce	0.22	3639.35	204.698
FUSCC-P154	mCRPC	71	75		9	5	47.69	29.89	Denovo	no		post-ARSI	post-doce	0.22	5094.49	180.378
FUSCC-P672	mCSPC	70	71		9	5	154	8.45	Denovo	no	High			0.22	5387.27	374.116
FUSCC-P859	mCSPC	66	67		8	4	10.2	0.209	Denovo	no	High			0.22	6006.21	266.81
FUSCC-P103	mCRPC	66	68		10	5	4528	230	Denovo	no		post-ARSI	pre-doce	0.23	3374.55	358.243
FUSCC-P105	mCSPC	53	55		8	4	243.878	159.5	Denovo	no	High			0.23	2433.75	168.114
FUSCC-P461	mCRPC	64	71		8	4		1228	Denovo	Liver		post-ARSI	post-doce	0.23	4706.62	357.754
FUSCC-P505	mCRPC	65	67		9	5	100	287	Denovo	no		post-ARSI	post-doce	0.23	6145.34	211.331
FUSCC-P880	mCSPC	62	62		9	5	2000	221	Denovo	no	High			0.23	8837.37	348.466
FUSCC-P924	mCRPC	66	68		9	5	682	1.65	Denovo	no		post-ARSI	pre-doce	0.23	3391.59	324.944
FUSCC-P450	mCRPC	78	79				143	284	Denovo	no		post-ARSI	post-doce	0.24	4121.65	246.586
FUSCC-P710	mCRPC	88	88				888	318	Denovo	no		post-ARSI	pre-doce	0.24	7815.11	488.623
FUSCC-P242	mCSPC	68	70		7	3	100	577	Denovo	no	High			0.25	3289.74	147.441
FUSCC-P472	mCSPC	52	52		8	4	1725	1725	Denovo	no	High			0.25	5668.31	235.244
FUSCC-P546	mCSPC	62	63		10	5	49.16	49.16	Denovo	no	High			0.25	4476.58	229.816
FUSCC-P774	mCRPC	68	70		8	4	497	0.737	Denovo	no		pre-ARSI	post-doce	0.25	6586.37	246.892
FUSCC-P891	mCRPC	72	80		8	4		461	Recurrence	Liver		pre-ARSI	pre-doce	0.26	6194.2	269.527
FUSCC-P1016	mCRPC	70	71		9	5	94.35		Denovo	no		post-ARSI	pre-doce	0.27	3342.41	307.142
FUSCC-P342	mCRPC	74	77		9	5	100	605.9	Recurrence	no		post-ARSI	post-doce	0.28	4147.25	124.928
FUSCC-P970	mCRPC	58	59		9	5			Denovo	no		post-ARSI	pre-doce	0.28	6576.54	202.401
FUSCC-P136	mCSPC	71	74		9	5	1000	1304	Denovo	no	High			0.29	4270.7	231.554
FUSCC-P290	mCRPC	72	74		9	5	54.09	54.09	Denovo	no				0.29	2767.57	138.367
FUSCC-P451	mCRPC	67	72		9	5		83.69	Recurrence	no		post-ARSI	post-doce	0.29	4158.4	253.527
FUSCC-P114	mCRPC	63	72		6	1	25	48	Denovo	Liver		post-ARSI	pre-doce	0.3	6082.83	1001.81
FUSCC-P227	mCRPC	73	77		7	3	100	100	Denovo	no		pre-ARSI	pre-doce	0.3	3985.57	99.9855
FUSCC-P786	mCRPC	61	62		9	5	100	566	Denovo	no		post-ARSI	pre-doce	0.3	5887.97	212.377
FUSCC-P209	mCRPC	76	77		9	5			Recurrence	no		pre-ARSI	pre-doce	0.31	4860.83	115.85
FUSCC-P791	mCSPC	65	65		8	4	100	0.07	Denovo	no	High			0.31	4903.6	501.339
FUSCC-P121	mCRPC	48	50		10	5	22.62	22.62	Denovo	no		pre-ARSI	post-doce	0.32	3370.29	379.218
FUSCC-P167	mCRPC	53	66		9	5	141.4	2.15	Recurrence	no		pre-ARSI	pre-doce	0.32	4377.1	130.237
FUSCC-P977	mCRPC	63	74		7	3	34		Recurrence	Liver		post-ARSI	pre-doce	0.32	2909.22	248.124
FUSCC-P036	mCSPC	58	58		9	5	25.2	25.2	Denovo	Liver	High			0.33	6303.93	383.422
FUSCC-P1000	mCSPC	67	67		8	4	204.5	205	Denovo	Lung	High			0.33	5316.3	210.436
FUSCC-P157	mCRPC	65	69		9	5	2849	0.105	Denovo	Liver		pre-ARSI	pre-doce	0.33	3691.39	126.703
FUSCC-P237	mCRPC	79	83		7	3	377	4.87	Denovo	no		post-ARSI	pre-doce	0.33	2564.22	126.041
FUSCC-P275	mCRPC	57	60		9	5	134	230	Denovo	no		post-ARSI	pre-doce	0.33	3018.12	331.292
FUSCC-P709	mCRPC	66	68		9	5	156.868	80.8	Denovo	no				0.33	2151.98	328.963
FUSCC-P003	mCRPC	67	71				100	100	Denovo	Lung		pre-ARSI	pre-doce	0.34	3903.49	523.131
FUSCC-P104	mCRPC	70	80		8	4	24.82	967	Recurrence	no		post-ARSI	post-doce	0.34	2407.21	155.573
FUSCC-P300	mCSPC	50	52		8	4	100	0.288	Denovo	no	Low			0.34	5526.22	112.817
FUSCC-P323	mCRPC	79	81		9	5	264	76.35	Denovo	no		post-ARSI	pre-doce	0.35	4113.97	139.137
FUSCC-P934	mCRPC	71	75		7	3	21	34.4	Recurrence	no		post-ARSI	pre-doce	0.35	5758.75	312.038
FUSCC-P193	mCRPC	69	74		9	5	72	3015	Recurrence	no		post-ARSI	pre-doce	0.36	5763.95	100.761
FUSCC-P236	mCSPC	75	77		8	4	150	16.2	Recurrence	no	High			0.36	4163.38	148.343
FUSCC-P529	mCRPC	66	69		8	4		6.46	Denovo	no		post-ARSI	pre-doce	0.36	4561.42	349.501
FUSCC-P926	mCRPC	67	67		10	5	77	82.3	Denovo	no		post-ARSI	pre-doce	0.36	7133.28	295.243
FUSCC-P017	mCSPC	71	73		7	3	691.6	663.5	Denovo	no	High			0.37	3729.39	661.289
FUSCC-P083	mCRPC	70	73		8	4	1747	1747	Denovo	no		pre-ARSI	pre-doce	0.37	3361.44	359.501
FUSCC-P942	mCSPC	56	62		7	2	40.76	0.23	Recurrence	no	Low			0.37	3909.47	267.394
FUSCC-P087	mCRPC	46	49		7	2	148	0.75	Denovo	no		pre-ARSI	pre-doce	0.38	4207.99	580.575
FUSCC-P547	mCSPC	63	64		9	5	223.696	0.115	Denovo	no	High			0.38	4884.55	235.518
FUSCC-P102	mCRPC	64	66		9	5	941.7	941	Denovo	no		post-ARSI	post-doce	0.39	2787.81	309.644
FUSCC-P027	mCSPC	53	57		10	5	150	150	Denovo	no	High			0.4	2382.93	520.163
FUSCC-P196	mCSPC	70	72		9	5	1689	65.133	Denovo	no	High			0.4	4173.9	250.434
FUSCC-P467	mCRPC	65	66		10	5	6.96	20.3	Denovo	no				0.4	3590.42	213.907
FUSCC-P509	mCRPC	67	70		7	3		10.43	Recurrence	no		post-ARSI	pre-doce	0.4	5182.55	223.453
FUSCC-P078	mCRPC	56	58		9	5	4.2	3.36	Recurrence	Liver		post-ARSI	pre-doce	0.41	3739.96	198.2
FUSCC-P274	mCRPC	76	82				60.67	60.87	Recurrence	no		post-ARSI	pre-doce	0.42	4193.51	247.891
FUSCC-P328	mCSPC	69	71		9	5	100	100	Denovo	no	High			0.42	4887.92	244.193
FUSCC-P423	mCSPC	77	78		9	5	2091	97.73	Denovo	no	High			0.42	5218.16	253.48
FUSCC-P693	mCSPC	57	58		9	5	29	29	Denovo	no	High			0.42	4035.96	386.599
FUSCC-P093	mCRPC	72	78		8	4	41.387	41.39	Denovo	Liver		post-ARSI	post-doce	0.43	3957.01	383.423
FUSCC-P232	mCRPC	70	74		9	5	229	408	Denovo	no		post-ARSI	pre-doce	0.43	4830.44	98.0724
FUSCC-P372	mCRPC	56	59		9	5		2000	Denovo	no				0.43	5330.97	303.02
FUSCC-P507	mCRPC	70	71				309	384	Denovo	no		post-ARSI	post-doce	0.43	3158.72	213.19
FUSCC-P620	mCSPC	79	79		9	5	209.9		Denovo	no	Low			0.43	5630.78	310.933
FUSCC-P609	mCRPC	60	67		8	4		96.5	Recurrence	Lung		post-ARSI	post-doce	0.44	4087.34	234.178
FUSCC-P390	mCRPC	73	78		7	2	353	204	Denovo	no		post-ARSI	post-doce	0.45	7146.82	191.227
FUSCC-P790	mCRPC	61	68		9	5	134	18	Denovo	no		post-ARSI	post-doce	0.45	7240.61	430.7
FUSCC-P007	mCRPC	65	70		7	3	133	296	Denovo	no		post-ARSI	pre-doce	0.46	3169.99	715.412
FUSCC-P008	mCSPC	76	80		8	4	100	0.09	Denovo	Lung	High			0.46	4268.33	592.768
FUSCC-P540	mCSPC	73	73		9	5		109.1	Denovo	no	High			0.46	4594.64	215.589
FUSCC-P938	mCSPC	58	58		7	3	151	316	Denovo	no	High			0.46	5014.83	250.774
FUSCC-P943	mCSPC	56	56		7	2	9		Denovo	no	High			0.46	4471.72	282.573
FUSCC-P195	mCSPC	67	68		8	4	13.66	9.59	Denovo	no	Low			0.47	3450.99	135.921
FUSCC-P279	mCSPC	78	80		8	4	348.89	0.989	Denovo	no	High			0.47	3979.59	342.552
FUSCC-P339	mCRPC	68	83					175	Recurrence	no		post-ARSI	post-doce	0.47	4826.92	154.187
FUSCC-P224	mCRPC	50	59		7	2	32	263.302	Recurrence	no		post-ARSI	pre-doce	0.48	5302.73	133.556
FUSCC-P337	mCRPC	51	55		9	5	100	6.84	Denovo	no				0.48	5021.23	180.218
FUSCC-P810	mCSPC	75	75		8	4		6.29	Denovo	Lung	High			0.48	6129.8	312.954
FUSCC-P270	mCRPC	75	77		8	4	277.9	331	Denovo	no				0.49	3671.98	324.741
FUSCC-P291	mCRPC	73	75		9	5	220	1.99	Denovo	no		post-ARSI	pre-doce	0.49	3252.52	148.218
FUSCC-P346	mCSPC	61	62		9	5	2.68	138	Denovo	no	High			0.49	4384.82	377.035
FUSCC-P559	mCSPC	61	62		6	1	1000	1000	Denovo	no	High			0.49	4157.07	165.634
FUSCC-P613	mCSPC	63	64		9	5	7.56	8.76	Denovo	no	High			0.49	4535.45	201.137
FUSCC-P049	mCRPC	62	66		8	4	65	0.15	Recurrence	Liver		pre-ARSI	post-doce	0.5	4095.55	363.052
FUSCC-P228	mCSPC	52	54		9	5	7.29	9.41	Denovo	no	High			0.5	3139.73	119.71
FUSCC-P354	mCRPC	52	52				1300	955.29	Denovo	no		post-ARSI	pre-doce	0.5	3453.71	139.857
FUSCC-P571	mCSPC	61	62		10	5	48	4.74	Denovo	no	High			0.5	3482.67	236.261
FUSCC-P015	mCRPC	49	55		9	5	55.9	884.6	Denovo	no		post-ARSI	pre-doce	0.51	5938.76	381.535
FUSCC-P043	mCSPC	61	64		9	5	13	0.04	Denovo	no	Low			0.51	3655.16	430.462
FUSCC-P179	mCSPC	62	66		9	5	158	158	Denovo	Lung	High			0.51	4229.31	235.543
FUSCC-P200	mCSPC	68	70		9	5	55.74	46.7	Denovo	no	Low			0.51	3540.46	126.063
FUSCC-P295	mCRPC	59	64		9	5	49.9	36.5	Recurrence	no		post-ARSI	pre-doce	0.51	4911.15	149.505
FUSCC-P534	mCRPC	85	87		7	3	60	6.88	Denovo	Lung		post-ARSI	post-doce	0.51	3849.14	197.223
FUSCC-P697	mCSPC	81	81		8	4	115	115	Denovo	no	Low			0.51	4251.78	264.419
FUSCC-P752	mCRPC	80	80		8	4	30	6.6	Recurrence	no		pre-ARSI	pre-doce	0.51	7727.1	529.367
FUSCC-P829	mCRPC	68	71		8	4	132.7	13.29	Recurrence	no		post-ARSI	pre-doce	0.51	5252.7	307.281
FUSCC-P063	mCRPC	59	65		8	4	900	1700	Denovo	no		post-ARSI	post-doce	0.52	3447.98	507.016
FUSCC-P667	mCSPC	65	66				25.6	0.015	Denovo	no	Low			0.52	2890.36	447.106
FUSCC-P016	mCSPC	63	65		7	3	5.521		Denovo	no	High			0.53	2837.23	520.047
FUSCC-P210	mCRPC	72	73		9	5	154	79.26	Denovo	no		post-ARSI	pre-doce	0.53	4342.66	149.968
FUSCC-P854	mCSPC	58	58		9	5	293	2.57	Denovo	no	High			0.53	4338.23	221.414
FUSCC-P163	mCRPC	53	55		10	5	226	6.09	Denovo	no		pre-ARSI	post-doce	0.54	5501.19	379.784
FUSCC-P191	mCRPC	70	73		7	3	100	0.006	Denovo	Lung		post-ARSI	pre-doce	0.54	5119.55	102.391
FUSCC-P252	mCSPC	53	54		9	5	76.35	97.8	Denovo	no	High			0.54	4422.88	137.02
FUSCC-P377	mCRPC	81	82		9	5	200	142	Recurrence	no		post-ARSI	pre-doce	0.54	5994.8	275.507
FUSCC-P873	mCRPC	64	71		7	3	5000	2.28	Denovo	no		pre-ARSI	pre-doce	0.54	4666.86	283.238
FUSCC-P066	mCRPC	72	75		9	5	311	311	Denovo	Lung		post-ARSI	post-doce	0.55	4327.21	515.794
FUSCC-P874	mCRPC	50	55		9	5	160	0.07	Denovo	no		post-ARSI	post-doce	0.55	5007.65	314.031
FUSCC-P139	mCRPC	65	67		9	5	65	1.28	Denovo	no		pre-ARSI	post-doce	0.56	4123.23	253.26
FUSCC-P173	mCRPC	59	68		6	1	8.54	0.28	Denovo	Lung		post-ARSI	pre-doce	0.56	5788.86	157.758
FUSCC-P186	mCRPC	70	76		7	3	83.7	28	Denovo	no		post-ARSI	post-doce	0.56	4670.86	212.373
FUSCC-P219	mCSPC	66	67		8	4	223	3.41	Denovo	Liver	High			0.56	4416.89	111.205
FUSCC-P240	mCRPC	85	88				31.9	27.1	Denovo	no		post-ARSI	pre-doce	0.56	4434.44	154.848
FUSCC-P268	mCSPC	56	57		9	5	30.8		Denovo	no	High			0.56	3384.99	106.045
FUSCC-P850	mCSPC	67	67		10	5	14.21	0.76	Denovo	no	Low			0.56	5314.29	257.971
FUSCC-P429	mCSPC	71	72		8	4	128	0.006	Denovo	no	Low			0.57	3901.72	258.765
FUSCC-P466	mCRPC	72	74		9	5		656	Denovo	no		post-ARSI	pre-doce	0.57	4377.47	218.486
FUSCC-P844	mCRPC	70	72		9	5		0.83	Denovo	no		post-ARSI	pre-doce	0.57	7511.57	350.091
FUSCC-P011	mCSPC	58	60		9	5	100	0.709	Denovo	no	High			0.58	3795.55	479.975
FUSCC-P012	mCRPC	53	66		9	5	6.52	5.57	Recurrence	Lung		post-ARSI	post-doce	0.58	4604.5	777.352
FUSCC-P018	mCRPC	55	60		9	5	100	100	Denovo	no				0.58	5924.88	313.019
FUSCC-P073	mCRPC	56	59		9	5	300	915	Denovo	Liver		post-ARSI	post-doce	0.58	5427.18	703.991
FUSCC-P125	mCRPC	62	65		9	5	68.2	28.34	Denovo	no		post-ARSI	pre-doce	0.58	5136.5	136.183
FUSCC-P170	mCSPC	61	63		9	5	45	1.19	Denovo	no	High			0.58	3942.54	122.654
FUSCC-P214	mCRPC	59	64				205.9	2.79	Denovo	Liver		pre-ARSI	pre-doce	0.58	7051.62	577.655
FUSCC-P298	mCRPC	69	71		10	5	2000	497.13	Denovo	no		pre-ARSI	pre-doce	0.58	4816.48	153.92
FUSCC-P312	mCSPC	70	72		8	4	100	100	Denovo	no	Low			0.58	5190.45	214.673
FUSCC-P955	mCRPC	77	78		9	5	69	36.9	Denovo	no		post-ARSI	pre-doce	0.58	5621.66	199.912
FUSCC-P340	mCRPC	75	77		8	4	18.22	77	Recurrence	no		post-ARSI	post-doce	0.59	4147.32	179.847
FUSCC-P396	mCRPC	76	79				60	0.158	Recurrence	Liver		post-ARSI	pre-doce	0.59	3219.01	173.463
FUSCC-P402	mCRPC	54	66		9	5	6.52		Recurrence	Lung		post-ARSI	post-doce	0.59	3133.17	359.071
FUSCC-P581	mCSPC	64	65		9	5		0.055	Denovo	no	Low			0.59	3624.86	205.889
FUSCC-P590	mCRPC	60	62		9	5	76	0.817	Recurrence	no		post-ARSI	pre-doce	0.59	2054.51	300.628
FUSCC-P755	mCSPC	64	65		9	5	321	2.001	Denovo	no	High			0.59	3744.02	374.524
FUSCC-P804	mCSPC	66	68		9	5	100	1	Denovo	no	High			0.59	3502.69	249.303
FUSCC-P939	mCSPC	73	73		8	4	546	546	Denovo	no	High			0.59	4430.04	279.59
FUSCC-P969	mCRPC	77	78				59.4	12.4	Denovo	no		pre-ARSI	pre-doce	0.59	6592.07	175.477
FUSCC-P161	mCRPC	54	57		9	5	19.5	0.042	Recurrence	no		post-ARSI	pre-doce	0.6	4909.73	286.222
FUSCC-P231	mCSPC	74	76		9	5	100	5.28	Denovo	no	High			0.6	5020.64	125.845
FUSCC-P387	mCRPC	51	55		8	4		314	Denovo	no				0.6	3939.21	376.337
FUSCC-P393	mCRPC	67	71		8	4	1821	10	Denovo	no		post-ARSI	pre-doce	0.6	3104.86	295.687
FUSCC-P494	mCRPC	66	67		9	5	100	2.7	Denovo	no		post-ARSI	post-doce	0.6	5361.71	337.548
FUSCC-P615	mCRPC	50	56		9	5	52.64	8.2	Recurrence	Lung		pre-ARSI	pre-doce	0.6	3349.34	264.084
FUSCC-P623	mCSPC	65	65		9	5	110	0.043	Recurrence	no	Low			0.6	4579.22	343.503
FUSCC-P701	mCRPC	62	66		7	3	40.238	100	Denovo	no		post-ARSI	post-doce	0.6	4499.68	350.809
FUSCC-P764	mCSPC	54	54		9	5	32.5		Denovo	no	Low			0.6	3933.57	452.093
FUSCC-P832	mCSPC	70	70		10	5	2000	7.39	Denovo	no	High			0.6	4900.52	236.969
FUSCC-P864	mCSPC	57	57		8	4	9.45	1.64	Denovo	no	Low			0.6	4346	172.635
FUSCC-P900	mCSPC	64	64		9	5	38.99	38.99	Denovo	no	High			0.6	5455.26	191.976
FUSCC-P978	mCRPC	69	69		10	5	100	19.6	Denovo	no		post-ARSI	pre-doce	0.6	3190.92	291.743
FUSCC-P1003	mCSPC	69	69		9	5	118		Denovo	no	Low			0.61	6561.59	269.138
FUSCC-P1012	mCSPC	72	72		8	4	103.4	0.142	Denovo	no	High			0.61	7857.8	214.72
FUSCC-P129	mCRPC	60	63		9	5	100	272	Denovo	no		post-ARSI	pre-doce	0.61	3156.03	167.553
FUSCC-P162	mCRPC	57	74		9	5	3.58	13.39	Denovo	no		post-ARSI	pre-doce	0.61	4480.23	161.815
FUSCC-P198	mCSPC	65	68		7	3	3.389	3.89	Recurrence	no	Low			0.61	4756.15	127.983
FUSCC-P213	mCRPC	73	77				373.8	475.2	Denovo	no		pre-ARSI	pre-doce	0.61	5352.68	111.667
FUSCC-P216	mCRPC	58	61		9	5	1000	245.1	Denovo	no		pre-ARSI	pre-doce	0.61	5323.32	135.176
FUSCC-P283	mCRPC	67	76		7	2	63.03	4.38	Recurrence	no		post-ARSI	pre-doce	0.61	3604.26	225.319
FUSCC-P391	mCRPC	64	67		8	4		235	Denovo	no				0.61	4948.35	380.007
FUSCC-P417	mCSPC	66	71				100	0.214	Recurrence	no	High			0.61	4914.4	254.006
FUSCC-P445	mCSPC	57	59		9	5	100	0.05	Denovo	no	High			0.61	4728.92	201.84
FUSCC-P496	mCRPC	63	74		7	3	8	10.5	Recurrence	no		post-ARSI	pre-doce	0.61	5276.13	256.514
FUSCC-P602	mCRPC	65	68		9	5		100	Recurrence	no		post-ARSI	pre-doce	0.61	4140.96	179.133
FUSCC-P616	mCSPC	61	69		9	5	100	2.15	Recurrence	no	Low			0.61	5608.06	237.183
FUSCC-P828	mCRPC	65	69		8	4		734.5	Denovo	no				0.61	5391.91	246.474
FUSCC-P997	mCRPC	68	69					50.9	Denovo	no		pre-ARSI	post-doce	0.61	3786.33	247.618
FUSCC-P080	mCRPC	77	79		9	5	100	415	Denovo	no		post-ARSI	post-doce	0.62	4115.52	322.768
FUSCC-P116	mCSPC	84	86		8	4	184.3	0.231	Denovo	no	Low			0.62	6437.03	274.819
FUSCC-P262	mCRPC	67	74		9	5		1966	Denovo	no				0.62	4475.62	223.325
FUSCC-P288	mCSPC	56	58		10	5	43	43	Denovo	no	Low			0.62	9612.99	223.128
FUSCC-P386	mCRPC	60	73		8	4		790	Denovo	no				0.62	3975.57	267.029
FUSCC-P598	mCSPC	67	68		8	4	80.5	0.027	Denovo	no	Low			0.62	3809.83	255.451
FUSCC-P636	mCRPC	72	82		8	4	68.25	4.54	Recurrence	no		post-ARSI	pre-doce	0.62	4334.19	411.269
FUSCC-P650	mCRPC	80	83		7	3	41	17	Denovo	no		pre-ARSI	pre-doce	0.62	2523.81	343.289
FUSCC-P662	mCRPC	53	64					6.19	Recurrence	no		post-ARSI	pre-doce	0.62	1523.31	332.34
FUSCC-P866	mCRPC	77	82					83.45	Recurrence	no		post-ARSI	pre-doce	0.62	6282.54	187.978
FUSCC-P935	mCSPC	61	61		8	4	51		Denovo	no	High			0.62	3963.62	264.237
FUSCC-P968	mCRPC	56	62		9	5	10.21		Denovo	no		pre-ARSI	pre-doce	0.62	3986.73	366.031
FUSCC-P973	mCSPC	70	70		8	4	112		Denovo	no	Low			0.62	5891.55	313.858
FUSCC-P068	mCSPC	66	69		9	5	1553	329.9	Denovo	no	High			0.63	3473.52	520.069
FUSCC-P158	mCRPC	64	68		8	4	752	752	Denovo	no		post-ARSI	pre-doce	0.63	2814.9	123.101
FUSCC-P221	mCSPC	73	75		8	4	2660	2660	Denovo	no	High			0.63	4224.28	88.7952
FUSCC-P332	mCSPC	72	73		8	4	100	2552	Denovo	no	High			0.63	3857.51	167.031
FUSCC-P351	mCRPC	69	73		7	3		11.69	Denovo	no				0.63	3600	181.517
FUSCC-P488	mCRPC	68	70		10	5	20.34	0.274	Denovo	no		post-ARSI	pre-doce	0.63	2540.28	213.507
FUSCC-P499	mCSPC	56	57		8	4	238	0.061	Denovo	no	High			0.63	5579.32	182.123
FUSCC-P653	mCSPC	74	74		9	5	6.13	4.83	Recurrence	no	High			0.63	2359.14	243.016
FUSCC-P663	mCRPC	52	56		8	4		43.6	Recurrence	no		post-ARSI	post-doce	0.63	2446.72	276.686
FUSCC-P863	mCRPC	64	64		9	5	42.3	42.3	Denovo	no				0.63	5533.88	220.278
FUSCC-P933	mCRPC	73	73		9	5	274.46	307.76	Denovo	no		post-ARSI	pre-doce	0.63	5481.35	359.825
FUSCC-P110	mCRPC	71	74		10	5	150		Denovo	no		post-ARSI	post-doce	0.64	7478.06	200.621
FUSCC-P184	mCRPC	54	63		7	3	3208	150	Denovo	no				0.64	4022.03	368.127
FUSCC-P190	mCSPC	54	58		9	5	218.4	0.05	Denovo	no	High			0.64	4584.78	103.458
FUSCC-P306	mCSPC	53	55		9	5	26	12.5	Denovo	no	High			0.64	4281.08	155.067
FUSCC-P308	mCRPC	66	72		7	3		173	Denovo	no		post-ARSI	post-doce	0.64	4451.71	188.284
FUSCC-P309	mCSPC	69	71		8	4	143	197.5	Denovo	no	Low			0.64	4855.18	184.27
FUSCC-P370	mCRPC	61	63		8	4		28.46	Denovo	no				0.64	4102.04	278.751
FUSCC-P409	mCRPC	78	80		9	5	94.21	631	Denovo	no		post-ARSI	pre-doce	0.64	4246.63	259.879
FUSCC-P612	mCRPC	52	60		9	5	50.7	6.61	Denovo	no		post-ARSI	pre-doce	0.64	3349.61	293.805
FUSCC-P765	mCSPC	69	69		9	5	154	635	Denovo	no	High			0.64	2986.22	415.379
FUSCC-P766	mCSPC	65	65		8	4	428	3.58	Denovo	no	High			0.64	3542.45	226.018
FUSCC-P782	mCSPC	61	66		9	5	82.61	0.416	Recurrence	no	Low			0.64	5750.55	400.483
FUSCC-P881	mCRPC	66	68		10	5	65.8	7.76	Denovo	no		post-ARSI	pre-doce	0.64	3586.3	339.961
FUSCC-P928	mCSPC	51	51		10	5	20	20	Denovo	no	High			0.64	4196.71	281.474
FUSCC-P045	mCRPC	82	87		10	5	100	87.9	Recurrence	no		post-ARSI	pre-doce	0.65	3240.43	478.348
FUSCC-P145	mCRPC	74	79		9	5	36.29	15.48	Recurrence	no		post-ARSI	pre-doce	0.65	3858.45	180.26
FUSCC-P151	mCRPC	63	69		8	4	123	564.9	Denovo	no				0.65	4710.01	427.934
FUSCC-P194	mCRPC	72	73		10	5	54	315.2	Denovo	no		post-ARSI	pre-doce	0.65	4240.83	185.692
FUSCC-P204	mCRPC	63	69		7	3	45	88.4	Denovo	no		pre-ARSI	pre-doce	0.65	3961.47	169.828
FUSCC-P205	mCSPC	73	75		7	2	37.28	37.28	Denovo	no	Low			0.65	4650.61	241.615
FUSCC-P211	mCRPC	75	79		8	4	100	10.25	Denovo	no		pre-ARSI	pre-doce	0.65	3988.17	118.398
FUSCC-P235	mCSPC	65	71		8	4	44.46	0.108	Denovo	no	Low			0.65	2790.2	165.282
FUSCC-P239	mCRPC	68	72		9	5	99.5	101	Denovo	no		post-ARSI	post-doce	0.65	3994.31	127.358
FUSCC-P280	mCSPC	70	72		8	4	180	42.91	Denovo	no	High			0.65	3661.92	247.44
FUSCC-P307	mCSPC	59	66		8	4	6.78	0.042	Recurrence	Lung	High			0.65	4064.53	175.442
FUSCC-P331	mCSPC	63	67		8	4	21	5.16	Recurrence	no	Low			0.65	3897.14	177.745
FUSCC-P364	mCRPC	67	73					9.95	Denovo	no		pre-ARSI	pre-doce	0.65	3866.82	345.242
FUSCC-P366	mCRPC	55	63		9	5	100	193.07	Denovo	no		post-ARSI	post-doce	0.65	3957.47	260.753
FUSCC-P424	mCRPC	63	71		10	5	66.67	21.2	Denovo	Liver		post-ARSI	post-doce	0.65	4824.39	301.048
FUSCC-P495	mCRPC	77	77		10	5	100	123	Denovo	no		post-ARSI	post-doce	0.65	4770.5	248.917
FUSCC-P573	mCSPC	76	77		9	5	63.71	0.037	Denovo	no	High			0.65	3738.76	340.041
FUSCC-P111	mCRPC	75	80		8	4	1500	1587	Denovo	no		post-ARSI	post-doce	0.66	3335.96	531.315
FUSCC-P134	mCRPC	65	68		9	5	148.4	30.2	Denovo	no		pre-ARSI	post-doce	0.66	4524.85	248.513
FUSCC-P135	mCSPC	70	73		9	5	100	0.396	Denovo	no	Low			0.66	3532.13	243.323
FUSCC-P143	mCRPC	48	53				59.99	10.51	Denovo	no		post-ARSI	post-doce	0.66	3522.76	236.69
FUSCC-P156	mCSPC	50	52		10	5	21.942	12.81	Denovo	no	High			0.66	3754.22	241.56
FUSCC-P178	mCSPC	58	60		9	5	100	344.6	Denovo	no	High			0.66	3589.19	258.039
FUSCC-P225	mCRPC	54	65					3.41	Recurrence	no		pre-ARSI	pre-doce	0.66	4050.29	123.745
FUSCC-P304	mCRPC	70	72		9	5	100	100	Denovo	no		pre-ARSI	pre-doce	0.66	6270.14	213.347
FUSCC-P313	mCSPC	65	67		9	5			Denovo	Lung	High			0.66	4931.15	153.321
FUSCC-P341	mCRPC	72	80					12.04	Recurrence	no		pre-ARSI	pre-doce	0.66	2820.39	138.268
FUSCC-P348	mCSPC	58	60		6	1	10.26	2.08	Denovo	no	Low			0.66	3340.09	172.313
FUSCC-P398	mCSPC	66	67		10	5	149	860	Denovo	Lung	High			0.66	4379.2	230.075
FUSCC-P438	mCRPC	71	80		7	3	80	5.67	Recurrence	no		post-ARSI	pre-doce	0.66	2910.34	189.405
FUSCC-P610	mCRPC	58	61		7	2		71.08	Denovo	no		post-ARSI	pre-doce	0.66	4688.55	232.612
FUSCC-P771	mCSPC	84	84		10	5	7.21	0.621	Denovo	no	High			0.66	5476.85	256.804
FUSCC-P778	mCRPC	55	57		6	1	230	29	Denovo	no				0.66	4520.44	233.511
FUSCC-P802	mCSPC	60	61		8	4	60		Denovo	no	Low			0.66	4029.43	379.719
FUSCC-P944	mCSPC	72	72		8	4	100	100	Denovo	no	High			0.66	4243.95	462.633
FUSCC-P061	mCSPC	65	68		8	4	25.766	12	Denovo	no	Low			0.67	3136.02	468.045
FUSCC-P272	mCSPC	47	49		9	5	203.3	8.25	Denovo	no	High			0.67	3615.34	95.7477
FUSCC-P330	mCSPC	63	64		10	5	10.8	10.88	Denovo	no	Low			0.67	5391.62	215.121
FUSCC-P375	mCSPC	69	70		8	4	99.68	0.08	Denovo	no	Low			0.67	3607.78	308.175
FUSCC-P482	mCRPC	61	68		7	3		103	Denovo	no		post-ARSI	post-doce	0.67	5492.64	237.248
FUSCC-P875	mCSPC	71	71		9	5	8	8	Recurrence	no	Low			0.67	5000.32	264.406
FUSCC-P931	mCSPC	59	59		10	5	203	203	Denovo	no	High			0.67	4355.57	311.46
FUSCC-P964	mCRPC	77	78		9	5	16.75		Recurrence	no		post-ARSI	post-doce	0.67	4432.71	288.721
FUSCC-P059	mCRPC	78	80		9	5	279.7	100	Denovo	no		post-ARSI	pre-doce	0.68	4648.73	210.304
FUSCC-P174	mCRPC	65	67		7	3	54.8	127.5	Denovo	no		post-ARSI	pre-doce	0.68	4554.2	153.588
FUSCC-P311	mCRPC	65	77					7.24	Recurrence	Liver		post-ARSI	pre-doce	0.68	4141.63	169.933
FUSCC-P315	mCRPC	68	71		10	5		22.55	Denovo	no				0.68	4506.55	207.401
FUSCC-P434	mCSPC	58	58		9	5	1156	1156	Denovo	no	High			0.68	4192.06	268.081
FUSCC-P572	mCSPC	66	67		10	5	79.8	79.8	Denovo	no	High			0.68	4990.38	227.122
FUSCC-P621	mCSPC	68	69		7	3		4.64	Denovo	no	High			0.68	4653.82	232.128
FUSCC-P692	mCRPC	79	79		9	5	833	154	Denovo	no		post-ARSI	pre-doce	0.68	2848.33	303.973
FUSCC-P321	mCRPC	60	65		7	3	50.68	1.85	Denovo	no				0.69	6524.37	251.614
FUSCC-P376	mCSPC	51	55		8	4		10.53	Denovo	no	Low			0.69	4141.66	222.986
FUSCC-P421	mCRPC	63	70					78.11	Denovo	no		post-ARSI	pre-doce	0.7	4953.8	301.543
FUSCC-P719	mCRPC	79	88				100	731	Denovo	no		post-ARSI	pre-doce	0.7	3071.87	331.039
FUSCC-P297	mCRPC	64	65		8	4	74	46	Denovo	Lung		post-ARSI	post-doce	0.71	4678.38	156.814
FUSCC-P319	mCRPC	54	55		9	5	24	69.94	Recurrence	no		post-ARSI	pre-doce	0.72	5457.62	220.175
FUSCC-P664	mCSPC	48	48		9	5	348	348	Denovo	no	High			0.72	1890.96	292.029
FUSCC-P269	mCRPC	64	66		9	5		320	Denovo	Liver				0.73	4829.41	802.716
FUSCC-P302	mCRPC	58	64		9	5		603	Denovo	no				0.73	3857.78	217.13
FUSCC-P497	mCRPC	77	79				1000	151	Denovo	no		post-ARSI	pre-doce	0.73	5433.02	313.282
FUSCC-P006	mCRPC	67	76		9	5	100	20.17	Denovo	no		post-ARSI	post-doce	0.74	4623.89	496.675
FUSCC-P361	mCRPC	66	68		9	5	585.3	219	Denovo	no		post-ARSI	pre-doce	0.74	4163.16	248.765
FUSCC-P057	mCSPC	59	63		9	5	15	0.105	Denovo	no	High			0.76	4839.88	543.084
FUSCC-P260	mCSPC	72	72		8	4	723	723	Denovo	no	High			0.76	3503.2	101.424
FUSCC-P600	mCSPC	65	66		7	2	77.18	77.18	Denovo	Liver	High			0.76	3782.79	180.479
FUSCC-P735	mCRPC	60	68		9	5		0.03	Denovo	Liver				0.76	4237.8	245.942
FUSCC-P871	mCRPC	69	71				62.4		Denovo	no		post-ARSI	pre-doce	0.76	7968.16	315.881
FUSCC-P004	mCRPC	68	73		8	4	48.8		Denovo	no		post-ARSI	post-doce	0.77	3819.29	588.878
FUSCC-P023	mCRPC	67	71		9	5	31.7	46.19	Denovo	no		pre-ARSI	post-doce	0.77	4615.29	558.384
FUSCC-P081	mCSPC	65	68		8	4	150	0.99	Denovo	no	Low			0.77	3584.98	294.4
FUSCC-P512	mCRPC	59	59		8	4		415	Denovo	Liver		post-ARSI	post-doce	0.77	4539.04	221.564
FUSCC-P148	mCRPC	68	71		9	5		0.6	Denovo	Lung		pre-ARSI	post-doce	0.78	4770.6	204.085
FUSCC-P152	mCRPC	60	63		9	5	27.14	5000	Denovo	no		post-ARSI	post-doce	0.79	4967.97	218.977
FUSCC-P314	mCRPC	70	80		9	5	17.82	10	Denovo	no				0.79	3674.76	234.202
FUSCC-P407	mCRPC	57	58		9	5	202.593	0.037	Denovo	no		post-ARSI	pre-doce	0.79	3540.61	326.4
FUSCC-P951	mCRPC	64	67		9	5	1498		Denovo	no		post-ARSI	post-doce	0.79	5189.94	308.216
FUSCC-P146	mCRPC	69	73		10	5	96.26	422	Denovo	no		post-ARSI	pre-doce	0.8	3827.96	183.676
FUSCC-P839	mCRPC	60	63		8	4	479	424	Denovo	no		post-ARSI	pre-doce	0.8	2560.46	307.955
FUSCC-P549	mCRPC	82	82		8	4	100	0.178	Denovo	Liver		post-ARSI	pre-doce	0.81	5427.41	244.37
FUSCC-P062	mCRPC	58	65		9	5	88.45	0.006	Denovo	Liver		pre-ARSI	post-doce	0.82	3342.23	577.949
FUSCC-P925	mCRPC	78	80				1310	1298	Denovo	no		post-ARSI	pre-doce	0.82	6249.45	319.62
FUSCC-P040	mCRPC	70	73		9	5	100	192.4	Denovo	no		post-ARSI	pre-doce	0.84	3977.82	158.947
FUSCC-P181	mCRPC	59	63		10	5	1000	1369	Denovo	no		post-ARSI	pre-doce	0.85	3912.31	233.794
FUSCC-P316	mCRPC	69	72				1059	236	Denovo	Liver		post-ARSI	pre-doce	0.85	3760.18	133.451
FUSCC-P203	mCSPC	63	65		8	4			Denovo	Liver	High			0.87	4971.74	223.171
FUSCC-P089	mCRPC	62	65		8	4		1.15	Denovo	Liver				0.89	4360.94	325.918
FUSCC-P001	mCSPC	50	52		8	4	109.65	0.324	Denovo	Lung	High				3533.21	661.876
FUSCC-P010	Locoregional PCa	75	78	T3	8	4	41	6.26							3046.89	585.169
FUSCC-P019	mCRPC	81	86		8	4	149	2656	Denovo	no		post-ARSI	pre-doce		4196.19	698.484
FUSCC-P022	mCRPC	58	68		9	5	266	237.9	Denovo	no		post-ARSI	pre-doce		2877.2	243.997
FUSCC-P025	mCRPC	61	64		9	5	78	38.06	Denovo	no		post-ARSI	post-doce		4034.42	690.337
FUSCC-P028	Locoregional PCa	70	73	T4	9	5	230	10							5035.77	626.537
FUSCC-P029	Locoregional PCa	71	71	T3	8	4	100	1.2							2505.21	561.48
FUSCC-P030	mCRPC	70	77		9	5	149.24	117.9	Recurrence	no		pre-ARSI	post-doce		5258.75	501.554
FUSCC-P031	Locoregional PCa	45	45	T3	10	5	341.5	43.78							7600.24	223.264
FUSCC-P032	Locoregional PCa	69	69	T4	9	5	25.92	25.92							2831.82	557.209
FUSCC-P033	mCRPC	55	58		9	5	17	0.5	Denovo	no		pre-ARSI	pre-doce		2557.15	553.72
FUSCC-P034	mCRPC	63	66		8	4	16.7	14.53	Denovo	no		pre-ARSI	pre-doce		2791.78	609.21
FUSCC-P035	mCRPC	58	65		9	5	100	16.27	Denovo	no		post-ARSI	post-doce		3835.27	503.054
FUSCC-P037	mCSPC	74	77		9	5	145.9	86.46	Denovo	no	Low				3331.19	403.387
FUSCC-P038	mCRPC	71	74		9	5	260	4.47	Denovo	no		pre-ARSI	pre-doce		3011.6	611.194
FUSCC-P042	mCSPC	54	57		10	5	12.59	0.011	Denovo	no	Low				3346.74	518.081
FUSCC-P044	mCSPC	53	55		9	5	91.19	4.98	Denovo	no	Low				3216.77	528.832
FUSCC-P047	mCRPC	63	70		9	5	100	4.43	Denovo	no		post-ARSI	post-doce		2629.31	550.148
FUSCC-P048	mCRPC	53	64		6	1	9.89	13.74	Denovo	no		pre-ARSI	post-doce		4171.88	572.895
FUSCC-P050	mCRPC	74	76		9	5	5.6	0.228	Denovo	no		post-ARSI	pre-doce		2915.27	541.163
FUSCC-P051	mCRPC	60	69		9	5	20.7	9.95	Recurrence	no		post-ARSI	pre-doce		2659.56	650.986
FUSCC-P052	mCRPC	65	71		8	4	269	13.33	Denovo	no		post-ARSI	pre-doce		3041.27	388.555
FUSCC-P054	mCSPC	77	80		9	5	100	0.458	Denovo	no	High				3485.72	585.216
FUSCC-P055	mCSPC	71	80		7	2	60.67	2092	Denovo	no	Low				2688.31	2621.76
FUSCC-P056	mCRPC	63	63		7	3	1000	47.81	Denovo	no		post-ARSI	pre-doce		4604.84	885.883
FUSCC-P058	Locoregional PCa	62	62	T4	9	5	15	0.089							2503.2	887.824
FUSCC-P060	mCSPC	66	69		8	4	16.2	0.006	Denovo	no	High				3690.52	323.536
FUSCC-P064	mCSPC	69	69		8	4	8.72	8.72	Denovo	no	Low				2769.38	380.925
FUSCC-P065	mCSPC	67	70		9	5	100	60.13	Recurrence	no	Low				2186.97	402.402
FUSCC-P067	mCRPC	71	71		7	3	232.2	232.2	Denovo	no		pre-ARSI	post-doce		4141.37	490.685
FUSCC-P070	Locoregional PCa	71	71		8	4	18	0.2							4190.14	481.156
FUSCC-P071	mCRPC	76	79		9	5	49	63.32	Denovo	no		pre-ARSI	pre-doce		2527.45	580.021
FUSCC-P072	mCSPC	60	63		9	5	30	24.11	Recurrence	no	Low				3078.44	529.66
FUSCC-P074	Locoregional PCa	59	59	T3	8	4	83								3408.18	557.382
FUSCC-P075	Locoregional PCa	74	77		9	5	13.26	13							3518.1	185.927
FUSCC-P076	Locoregional PCa	63	63	T3	9	5	45.4	22.61							3520.02	490.373
FUSCC-P079	mCRPC	67	71		9	5	495.7	84.96	Denovo	no		pre-ARSI	post-doce		2357.62	307.648
FUSCC-P082	Locoregional PCa	65	65	T2	7	2	28								1284.46	410.69
FUSCC-P085	Locoregional PCa	58	58	T3	7	3	11.27	11.27							2593.45	374.131
FUSCC-P094	mCSPC	77	77		9	5	630		Denovo	no	High				2099.22	421.899
FUSCC-P095	Locoregional PCa	75	76	T2	7	3	13.56	0.36							4005.5	402.048
FUSCC-P096	Locoregional PCa	52	52	T2	7	2	14.19	5.58							2855.91	376.379
FUSCC-P097	Locoregional PCa	66	66	T3	9	5	13								2705.55	870.745
FUSCC-P098	mCRPC	66	71		7	2	253	472	Denovo	no		post-ARSI	pre-doce		3432.39	297.752
FUSCC-P099	mCSPC	70	73		8	4	3643	4943	Denovo	no	High				3487.9	377.536
FUSCC-P100	Locoregional PCa	80	80	T2	9	5	19.76	24.53							3471.69	356.193
FUSCC-P1001	mCRPC	64	69		9	5	39.43	15.4	Recurrence	no		pre-ARSI	pre-doce		4669.35	292.457
FUSCC-P1002	mCSPC	65	70		9	5	84.84		Denovo	no	Low				3903.8	249.528
FUSCC-P1004	Locoregional PCa	78	78	T2	10	5	7.76								4332.83	197.073
FUSCC-P1005	Locoregional PCa	84	89		9	5	10.21								3576.8	409.351
FUSCC-P1008	Locoregional PCa	73	73	T3	9	5		66.7							5974.64	265.246
FUSCC-P1009	Locoregional PCa	69	69	T3	8	4	49.6	53.9							6065.43	213.77
FUSCC-P1010	Locoregional PCa	71	71	T3	9	5	31.48								3306.17	202.532
FUSCC-P1011	Locoregional PCa	66	66	T2	7	2	4.72								4267.4	265.937
FUSCC-P1014	Locoregional PCa	74	78		7	2	18	0.623							4474.39	151.467
FUSCC-P106	Locoregional PCa	71	71	T2	7	3	20.6	19.03							2162.33	162.589
FUSCC-P113	mCSPC	78	80		8	4	86	86	Denovo	no	High				4692.34	766.857
FUSCC-P117	Locoregional PCa	66	68	T4	8	4	72.7	65.65							3575.66	597.191
FUSCC-P119	mCSPC	70	77		9	5	470	1.198	Denovo	no	High				1935.01	494.408
FUSCC-P122	mCRPC	64	68		9	5	150	2.43	Denovo	no		pre-ARSI	pre-doce		3248.48	829.029
FUSCC-P123	mCRPC	68	70		9	5	22	22	Denovo	no		pre-ARSI	pre-doce		2774.68	1142.13
FUSCC-P124	Locoregional PCa	69	69	T3	7	3	22.8	22.82							3575.61	272.669
FUSCC-P131	Locoregional PCa	76	76	T2	7	3	27.3	27.33							4227.38	229.097
FUSCC-P137	Locoregional PCa	56	56	T2	8	4	4.7	0.03							3603.77	267.517
FUSCC-P138	Locoregional PCa	71	74	T3	9	5	25.2	17.49							3508.53	307.959
FUSCC-P141	mCRPC	64	74		9	5	100	8.05	Denovo	Lung		pre-ARSI	pre-doce		2354.34	251.627
FUSCC-P144	Locoregional PCa	78	78	T2	9	5	100	0.007							3057.16	137.42
FUSCC-P147	Locoregional PCa	62	62	T2	8	4	24.25	24.25							3067.05	198.909
FUSCC-P153	Locoregional PCa	67	68	T3	8	4	34.34	0.775							4362.95	234.85
FUSCC-P159	mCRPC	57	61		9	5	100	18.83	Denovo	no		pre-ARSI	pre-doce		3288.72	133.708
FUSCC-P160	mCRPC	61	75		8	4	12.7	3.246	Recurrence	no		pre-ARSI	pre-doce		3040.88	122.391
FUSCC-P165	mCRPC	75	77		9	5	143	200	Denovo	no		pre-ARSI	pre-doce		4240.02	135.49
FUSCC-P171	Locoregional PCa	53	53	T3	8	4	158	423.6							3956.05	114.501
FUSCC-P172	Locoregional PCa	62	65		7	3	19.4								3528.57	124.706
FUSCC-P177	mCRPC	59	63		9	5	15	0.017	Denovo	no		post-ARSI	pre-doce		4005.23	252.298
FUSCC-P180	mCRPC	58	66		8	4		0.025	Denovo	no		pre-ARSI	pre-doce		3640.74	222.971
FUSCC-P188	mCRPC	72	75		9	5	1.27	0.006	Denovo	no		pre-ARSI	pre-doce		3039.06	235.714
FUSCC-P189	Locoregional PCa	71	71	T3	9	5	95.4	31.35							2930.49	99.3104
FUSCC-P192	Locoregional PCa	76	76	T2	8	4	1169	423.5							4230.53	90.0231
FUSCC-P201	Locoregional PCa	74	76	T4	9	5	75.25	0.403							2827.58	224.56
FUSCC-P208	mCRPC	50	56		9	5	50.95		Denovo	no		pre-ARSI	post-doce		4906.94	154.894
FUSCC-P215	mCRPC	34	37		7	2		480	Denovo	no					5808.5	291.674
FUSCC-P217	mCRPC	69	81		9	5	90	39.36	Denovo	no		pre-ARSI	post-doce		5257.65	150.397
FUSCC-P218	Locoregional PCa	54	54	T2	7	3	11.43	10.37							4095.29	170.493
FUSCC-P220	mCRPC	67	71		10	5	45.17	4.1	Denovo	no		post-ARSI	post-doce		4333.82	105.23
FUSCC-P222	Locoregional PCa	61	61	T3	9	5	63								2699.85	124.624
FUSCC-P223	Locoregional PCa	61	62	T3	8	4	22								3005.14	128.512
FUSCC-P229	Locoregional PCa	59	63	T2	7	2	14	0.176							2944.64	122.731
FUSCC-P234	Locoregional PCa	67	67	T3	9	5	58								1923.12	116.757
FUSCC-P238	mCSPC	55	58		7	3	347	2.33	Denovo	no	High				3578.04	125.327
FUSCC-P243	Locoregional PCa	66	66	T3	9	5	33.18	16.5							4887.01	120.162
FUSCC-P244	Locoregional PCa	75	76	T3	8	4	78.9	8.81							4354.95	115.015
FUSCC-P249	mCSPC	54	56		10	5	229	140.2	Denovo	no	High				4099.43	105.828
FUSCC-P254	Locoregional PCa	73	73	T3	9	5	7.3								2426.07	148.24
FUSCC-P256	Locoregional PCa	61	61	T4	10	5	12								2579.3	151.407
FUSCC-P258	Locoregional PCa	75	76	T3	8	4	37.3	37.3							2803.13	128.815
FUSCC-P261	mCRPC	34	41		9	5	11.7	0.029	Denovo	Liver		pre-ARSI	post-doce		4707.37	234.085
FUSCC-P264	Locoregional PCa	72	75		7	3	19.12	1.2							4248.11	118.423
FUSCC-P265	mCSPC	68	70		9	5	11	0.539	Denovo	Liver	High				3826.21	271.073
FUSCC-P271	mCRPC	66	70		7	3	2.15	1.59	Denovo	no		pre-ARSI	post-doce		3978.46	94.5306
FUSCC-P273	Locoregional PCa	54	54	T3	9	5	63								916.194	351.357
FUSCC-P278	mCRPC	61	63		9	5	119	11.9	Denovo	no		pre-ARSI	pre-doce		2699.73	325.193
FUSCC-P281	Locoregional PCa	70	70	T3	9	5	48.1	18.4							4094.74	238.21
FUSCC-P282	Locoregional PCa	51	52	T3	9	5	7.5								1769.8	219.032
FUSCC-P284	Locoregional PCa	65	66	T3	8	4	32								2171.35	194.438
FUSCC-P285	Locoregional PCa	66	68	T3	9	5	27.88	0.006							4497.34	213.946
FUSCC-P286	mCRPC	74	78		9	5	100	3.28	Denovo	no		pre-ARSI	post-doce		3179.21	279.731
FUSCC-P287	Locoregional PCa	71	71	T2	9	5	30.43	15.1							3803.08	224.498
FUSCC-P292	Locoregional PCa	75	75	T3	9	5	96.9	59.71							3704.91	156.19
FUSCC-P293	Locoregional PCa	64	64	T2	7	3	61.65	53.4							5075.41	156.206
FUSCC-P294	mCSPC	66	69		8	4	336	0.379	Denovo	Lung	High				4185.53	151.466
FUSCC-P296	Locoregional PCa	54	55	T1	7	2	10.7								1782.66	144.39
FUSCC-P299	Locoregional PCa	60	60	T2	7	2	15.89	12.5							4688.35	178.012
FUSCC-P301	Locoregional PCa	70	72	T3	10	5	6.8								1337.83	103.972
FUSCC-P305	Locoregional PCa	62	62	T2	8	4	10.31	10.31							3030.55	266.975
FUSCC-P310	Locoregional PCa	63	67	T2	7	3	15.409								2738.13	205.716
FUSCC-P318	Locoregional PCa	59	59	T2	7	3	42								1383.81	127.721
FUSCC-P322	mCRPC	76	82		8	4	6	9	Recurrence	no		post-ARSI	pre-doce		4274.45	123.714
FUSCC-P324	mCRPC	75	79		8	4	111	3.7	Recurrence	no		pre-ARSI	pre-doce		4022.97	123.929
FUSCC-P325	mCSPC	67	69		7	2	3.79	3.79	Denovo	no	High				4000.51	180.231
FUSCC-P327	Locoregional PCa	55	55	T2	7	3	40.3								2718.97	174.833
FUSCC-P333	mCSPC	66	69		8	4	160.4	0.028	Denovo	no	Low				3571.05	245.586
FUSCC-P334	mCRPC	77	79		9	5	72	68.53	Denovo	no		pre-ARSI	pre-doce		4644.21	162.214
FUSCC-P335	Locoregional PCa	70	71	T3	8	4	24.3	3.3							4136.93	237.154
FUSCC-P344	Locoregional PCa	53	53	T2	10	5	9.32								984.356	162.552
FUSCC-P345	Locoregional PCa	49	49	T3	7	3	9.25	6.08							3716.14	179.436
FUSCC-P347	Locoregional PCa	52	52	T3	7	3	17.69								1710.39	237.033
FUSCC-P349	Locoregional PCa	65	66	T3	9	5	43.64								1718.66	431.065
FUSCC-P352	mCRPC	77	78		9	5			Denovo	no		pre-ARSI	pre-doce		3889.94	392.77
FUSCC-P355	mCSPC	56	57		7	3	20	573	Denovo	Lung	High				3247.81	77.5836
FUSCC-P357	mCSPC	63	63		10	5	74.4	83.2	Denovo	no	High				2832.73	199.919
FUSCC-P358	mCRPC	85	86		9	5	1223	0.027	Denovo	no		post-ARSI	pre-doce		3463.76	489.002
FUSCC-P359	Locoregional PCa	67	67					0.197							3407.84	551.858
FUSCC-P362	Locoregional PCa	70	70	T3	9	5	40.1								925.079	283.77
FUSCC-P363	mCRPC	70	77				52.2	11.984	Denovo	no		post-ARSI	pre-doce		5147.01	312.33
FUSCC-P365	Locoregional PCa	74	75	T3	9	5	9.53								1068.61	273.634
FUSCC-P367	mCRPC	53	56		9	5	30.46	6.31	Recurrence	no		pre-ARSI	pre-doce		4148.5	487.557
FUSCC-P373	Locoregional PCa	63	63	T3	7	3	33.81								1203.26	159.264
FUSCC-P378	Locoregional PCa	52	52	T2	6	1	9.6								4829.44	402.578
FUSCC-P381	Locoregional PCa	71	72	T3	8	4	66	0.455							3985.33	331.703
FUSCC-P384	mCSPC	66	68		8	4	605.283	0.047	Denovo	no	High				3677.32	235.311
FUSCC-P388	Locoregional PCa	67	68	T4	9	5	50								2038.85	368.798
FUSCC-P389	Locoregional PCa	59	60	T3	10	5	18.4								1403.63	313.573
FUSCC-P392	Locoregional PCa	63	63	T2	7	3	14.46								1275.15	302.739
FUSCC-P394	Locoregional PCa	77	78	T3	9	5	2.93								770.778	358
FUSCC-P397	Locoregional PCa	75	76		8	4	5000	5000							4433.26	344.836
FUSCC-P399	mCRPC	71	77		9	5	96	0.687	Recurrence	no		post-ARSI	pre-doce		4380.15	260.239
FUSCC-P400	Locoregional PCa	69	69	T3	8	4	29.4								1414.5	273.115
FUSCC-P401	mCRPC	81	83		10	5		1.79	Denovo	no					4971	339.119
FUSCC-P403	mCRPC	72	76		8	4	149	0.068	Recurrence	no		pre-ARSI	pre-doce		3986.85	293.262
FUSCC-P404	Locoregional PCa	69	75		9	5	100	0.006							4822.33	356.481
FUSCC-P406	mCSPC	67	70		9	5	11.28	0.006	Denovo	no	Low				3210.75	315.146
FUSCC-P408	mCRPC	60	62		9	5		97.3	Denovo	no		pre-ARSI	pre-doce		4154.76	170.904
FUSCC-P410	mCRPC	67	71		9	5	74.52	0.588	Denovo	no		pre-ARSI	post-doce		4205.64	305.22
FUSCC-P412	Locoregional PCa	70	71	T3	8	4	1.99								1577.06	231.819
FUSCC-P413	Locoregional PCa	65	66	T3	8	4	26.67								1653.02	244.334
FUSCC-P414	Locoregional PCa	57	57	T1	7	2	8.9								1658.66	239.541
FUSCC-P416	mCSPC	60	61		8	4	23.65	0.27	Denovo	no	Low				2342.44	236.231
FUSCC-P418	mCSPC	64	65		9	5	100	100	Denovo	no	Low				3652.57	269.592
FUSCC-P420	mCRPC	55	58		9	5	123.25	358	Denovo	no		post-ARSI	post-doce		7013.34	317.256
FUSCC-P425	mCRPC	55	59		9	5	31.74	63.5	Recurrence	no		pre-ARSI	pre-doce		4777.9	350.774
FUSCC-P426	mCRPC	74	76		9	5		1.38	Recurrence	Lung		pre-ARSI	pre-doce		3901.76	368.481
FUSCC-P427	mCSPC	57	57		8	4	427	427	Denovo	Liver	High				7518.33	320.48
FUSCC-P430	mCSPC	67	68		8	4		1.7	Denovo	no	High				4376.1	231.768
FUSCC-P433	mCSPC	67	67		10	5	281	281	Denovo	no	High				3831.48	283.186
FUSCC-P435	Locoregional PCa	57	58	T3	9	5	6.81								1021.44	144.819
FUSCC-P436	Locoregional PCa	69	70	T3	7	2	9.9								2831.98	233.235
FUSCC-P437	Locoregional PCa	72	72	T1	7	3	5.45								1441.21	213.146
FUSCC-P440	Locoregional PCa	69	70	T2	7	2	8.37	8.37							3484.17	249.086
FUSCC-P441	Locoregional PCa	57	58	T4	8	4	68.34								2979.66	217.932
FUSCC-P442	Locoregional PCa	61	61	T2	6	1	12.46	0.247							4391.35	307.284
FUSCC-P446	Locoregional PCa	69	69		7	2	9.13	4.84							4462.62	250.37
FUSCC-P448	Locoregional PCa	68	68	T2	8	4	70.35	70.35							6010.75	307.535
FUSCC-P449	Locoregional PCa	57	58	T2	8	4	39.24								1408.9	212.634
FUSCC-P454	Locoregional PCa	67	70		7	3	40	1.3							4607.8	642.808
FUSCC-P455	Locoregional PCa	76	77	T3	8	4	125								971.461	175.404
FUSCC-P457	mCSPC	68	71		8	4		0.017	Recurrence	Lung	High				2475.71	504.399
FUSCC-P460	Locoregional PCa	60	61	T3	10	5	354								1423.6	329.709
FUSCC-P462	Locoregional PCa	55	55	T2	8	4	6.62								1169.85	255.281
FUSCC-P469	mCRPC	64	66		7	2	100	7.91	Denovo	no		pre-ARSI	pre-doce		9356.38	248.39
FUSCC-P471	mCRPC	69	77		8	4	100	22.4	Recurrence	no		post-ARSI	pre-doce		5863.01	272.571
FUSCC-P473	Locoregional PCa	78	78	T3	8	4	5.85	9.32							5075.08	215.179
FUSCC-P474	Locoregional PCa	65	65	T4	9	5	26.7								2036.58	239.826
FUSCC-P475	Locoregional PCa	63	64	T3	9	5	142								789.774	281.836
FUSCC-P476	mCSPC	60	61		9	5	315	18.2	Denovo	no	High				4007.38	179.291
FUSCC-P477	Locoregional PCa	68	68	T4	9	5	158								2132.77	195.654
FUSCC-P478	Locoregional PCa	67	67	T3	9	5	100								3208.94	224.756
FUSCC-P480	mCSPC	63	63		8	4	61.65	0.03	Denovo	no	High				5769.49	260.233
FUSCC-P481	Locoregional PCa	66	67	T3	10	5	18.9								2971.75	320.005
FUSCC-P483	Locoregional PCa	67	68	T2	9	5	54.08								904.846	238.031
FUSCC-P484	Locoregional PCa	76	77	T3	8	4	40.7								801.358	212.279
FUSCC-P485	mCSPC	58	59		8	4		60.25	Denovo	no	High				3520.3	279.961
FUSCC-P486	Locoregional PCa	68	70	T3	6	1	11	0.91							4558.31	272.7
FUSCC-P487	mCSPC	73	74				2000	13.3	Denovo	Lung	High				4601.97	341.71
FUSCC-P489	Locoregional PCa	64	77	T2	9	5		0.41							8141.14	180.128
FUSCC-P490	Locoregional PCa	68	69	T3	8	4	14.37	0.006							4974.64	346.173
FUSCC-P491	Locoregional PCa	56	56	T3	9	5	6.69								1184.07	363.605
FUSCC-P492	Locoregional PCa	69	69	T3	8	4	23								586.989	197.692
FUSCC-P493	Locoregional PCa	79	81	T2	7	3	7.8								2338.8	611.524
FUSCC-P500	mCRPC	64	71		7	3		1.03	Denovo	no		post-ARSI	pre-doce		6087.97	309.762
FUSCC-P501	mCRPC	58	70		9	5		91.2	Recurrence	no		pre-ARSI	pre-doce		3524.05	393.689
FUSCC-P502	Locoregional PCa	59	64	T2	7	3	4.7	0.006							4897.35	213.229
FUSCC-P506	mCSPC	75	78				1312	0.006	Denovo	no	High				5003.7	239.015
FUSCC-P508	mCRPC	66	71		10	5		16.4	Recurrence	no		pre-ARSI	pre-doce		4822.41	329.959
FUSCC-P511	Locoregional PCa	54	60	T2	8	4	459	0.29							4969.92	197.433
FUSCC-P515	Locoregional PCa	62	62	T3	7	3	420								2934.95	178.951
FUSCC-P517	Locoregional PCa	57	57	T3	8	4	29								2016.34	222.251
FUSCC-P519	Locoregional PCa	74	74	T1	7	3	9.27								1651.72	213.55
FUSCC-P520	Locoregional PCa	70	70	T2	7	2	6.18								1832.78	358.469
FUSCC-P522	Locoregional PCa	63	63	T3	9	5	7.7								959.464	260.369
FUSCC-P523	Locoregional PCa	71	72	T3	8	4	8.71								1097.6	412.076
FUSCC-P524	Locoregional PCa	65	65	T2	8	4	89.48	89.48							3932.75	213.61
FUSCC-P525	Locoregional PCa	56	56	T2	9	5	8.24								1723.03	234.983
FUSCC-P526	Locoregional PCa	53	54	T2	7	3									1187.14	279.373
FUSCC-P527	Locoregional PCa	66	67	T2	7	2	18.7								966.213	296.021
FUSCC-P528	Locoregional PCa	53	54	T1	6	1	6.34								647.871	344.931
FUSCC-P531	Locoregional PCa	62	62		9	5	178.37	178.37							4567.93	287.944
FUSCC-P532	Locoregional PCa	73	73	T3	8	4	86.54								1307.18	217.827
FUSCC-P533	Locoregional PCa	72	73	T1	7	2	9.08								1393.72	359.357
FUSCC-P535	mCSPC	74	75		9	5	2000	505	Denovo	no	High				4076.51	426.658
FUSCC-P536	Locoregional PCa	69	69	T2	7	3	10.5								590.08	231.582
FUSCC-P541	mCRPC	65	71		9	5	334.8	27	Denovo	no		post-ARSI	post-doce		4611.52	263.237
FUSCC-P542	mCRPC	61	64		9	5	86.27	7.2	Recurrence	no		pre-ARSI	pre-doce		4323.07	242.741
FUSCC-P543	Locoregional PCa	76	76	T4	8	4	3455								2269.88	428.985
FUSCC-P544	Locoregional PCa	63	64	T2	8	4	4.51								578.408	258.661
FUSCC-P545	Locoregional PCa	64	64	T3	8	4	7.1								2883.45	221.092
FUSCC-P548	Locoregional PCa	49	50	T2	7	2	8.03								1220.97	259.63
FUSCC-P550	mCRPC	72	77		10	5	170	5.292	Recurrence	no		pre-ARSI	pre-doce		3864.29	308.469
FUSCC-P552	mCSPC	54	55		7	2	11.5	0.013	Denovo	no	High				3904.46	303.45
FUSCC-P553	mCSPC	73	73		9	5	150.1	9.75	Denovo	no	Low				3004.98	158.116
FUSCC-P555	mCSPC	73	74		8	4	16.8	0.169	Recurrence	no	Low				3626.67	179.826
FUSCC-P556	Locoregional PCa	70	70	T3	8	4	11.47								1512.02	247.594
FUSCC-P560	Locoregional PCa	66	66	T3	7	3	18.67	15.2							3632	223.993
FUSCC-P561	Locoregional PCa	82	82	T3	8	4	12	0.03							5759.55	158.526
FUSCC-P565	mCSPC	80	81		8	4	1400		Denovo	no	High				5705.14	317.196
FUSCC-P566	Locoregional PCa	70	70	T3	7	3	15								318.877	80.8584
FUSCC-P568	Locoregional PCa	64	65	T2	10	5	17.14								1189.67	302.505
FUSCC-P569	Locoregional PCa	62	62	T2	7	2	9.11								1434.29	390.126
FUSCC-P574	Locoregional PCa	69	77	T2	7	3	14.97	0.289							3171.4	396.374
FUSCC-P575	Locoregional PCa	64	75		6	1		0.24							2657.64	330.643
FUSCC-P576	Locoregional PCa	74	77	T4	8	4	100	0.048							3647.01	341.447
FUSCC-P577	Locoregional PCa	56	57	T3	10	5	38								1818.61	171.276
FUSCC-P578	Locoregional PCa	59	59	T3	9	5	10								2372.89	282.59
FUSCC-P580	mCSPC	71	72		9	5	1237	62.3	Denovo	no	High				6518.85	263.434
FUSCC-P582	Locoregional PCa	61	61	T3	9	5	21.33	21.33							5026.93	328.681
FUSCC-P583	Locoregional PCa	59	59	T1	7	2	8.92								2130.65	301.618
FUSCC-P585	mCSPC	51	52		8	4	37	0.006	Denovo	no	High				4105.16	210.012
FUSCC-P587	mCRPC	50	50					11	Recurrence	Lung		pre-ARSI	pre-doce		4705.52	330.965
FUSCC-P588	Locoregional PCa	74	74	T2	8	4	7.86	1.02							4059.82	291.535
FUSCC-P589	Locoregional PCa	69	69	T2	7	3	12.9								1973.42	199.163
FUSCC-P591	Locoregional PCa	57	61	T2	7	2									1094.03	280.306
FUSCC-P592	Locoregional PCa	59	61	T1	8	4	5.56								2164.04	269.492
FUSCC-P593	Locoregional PCa	54	54	T2	8	4	100								2179.8	232.648
FUSCC-P594	Locoregional PCa	65	65	T2	8	4	9.23								1636.06	301.275
FUSCC-P597	mCRPC	58	60				15		Denovo	no		pre-ARSI	pre-doce		3782.81	242.424
FUSCC-P599	Locoregional PCa	74	74	T4	10	5	25.58								1111.72	185.099
FUSCC-P603	mCSPC	69	72		7	2	7	0.006	Recurrence	no	Low				3059.77	247.765
FUSCC-P605	Locoregional PCa	62	62	T2	8	4	29.2								1196.14	372.156
FUSCC-P607	Locoregional PCa	58	58	T2	10	5	27.3								1110.57	299.346
FUSCC-P608	Locoregional PCa	54	54	T3	9	5	18								1915.61	267.482
FUSCC-P617	Locoregional PCa	58	58	T2	9	5	6.95								1703.7	243.713
FUSCC-P618	mCRPC	62	70		8	4	256	626	Denovo	no		post-ARSI	pre-doce		4990.24	265.109
FUSCC-P625	Locoregional PCa	63	63	T2	7	3	10.9	10.9							6741.76	296.995
FUSCC-P626	Locoregional PCa	57	57	T2	7	3	14.15	0.26							7683.46	296.166
FUSCC-P627	Locoregional PCa	51	51	T2	6	1	24.2								2331.05	416.141
FUSCC-P628	mCSPC	69	70		8	4	82	82	Denovo	no	High				4278.39	320.553
FUSCC-P629	Locoregional PCa	68	68	T3	9	5	44								517.529	197.301
FUSCC-P630	Locoregional PCa	53	53	T2	7	2	14.93	14.93							4906.6	309.06
FUSCC-P631	Locoregional PCa	55	55	T2	7	2	9.15								1955.34	420.569
FUSCC-P633	mCRPC	68	79		7	3	12.8	4.73	Recurrence	no		pre-ARSI	pre-doce		3826.38	314.447
FUSCC-P641	Locoregional PCa	59	59	T4	9	5	99.82	151							4626.3	314.177
FUSCC-P642	Locoregional PCa	71	71	T2	8	4	80.79	80.79							4852.98	343.972
FUSCC-P643	Locoregional PCa	81	84		6	1	22.92	0.01							6160.93	328.705
FUSCC-P644	Locoregional PCa	76	77	T3	9	5	38.63								546.668	307.983
FUSCC-P645	Locoregional PCa	72	72	T3	9	5	37.76								1630.17	282.93
FUSCC-P648	Locoregional PCa	74	74	T3	7	3	6.83								679.289	180.729
FUSCC-P649	mCSPC	72	72		9	5	11.45	12	Recurrence	no	Low				2002.32	334.763
FUSCC-P651	Locoregional PCa	75	76	T3	8	4	18.6								3405.6	585.936
FUSCC-P652	Locoregional PCa	59	61	T2	7	2	4.93								565.635	273.943
FUSCC-P654	mCSPC	68	68		8	4	400	4.76	Denovo	no	High				5221.83	594.232
FUSCC-P655	Locoregional PCa	56	56	T2	9	5	11								2431.46	332.104
FUSCC-P656	Locoregional PCa	87	87	T2	7	3	18								201.669	111.528
FUSCC-P657	Locoregional PCa	79	80	T3	7	3	24								3750.42	280.068
FUSCC-P660	Locoregional PCa	81	84	T3	9	5	36	0.238							3711.95	257.934
FUSCC-P661	Locoregional PCa	57	57	T2	8	4	160	160							2376.5	245.787
FUSCC-P665	Locoregional PCa	78	78	T2	8	4	31.73	31.73							3998.45	278.098
FUSCC-P666	Locoregional PCa	73	73	T3	9	5	30.64								273.474	115.562
FUSCC-P668	Locoregional PCa	73	74	T2	8	4	8.17								447.107	157.055
FUSCC-P669	Locoregional PCa	63	65	T2	10	5	12.09								1238.54	440.131
FUSCC-P671	mCRPC	55	56		8	4	74.71	9.6	Denovo	no		pre-ARSI	pre-doce		6575.84	321.317
FUSCC-P673	Locoregional PCa	73	73	T3	8	4	25	25							5478.84	286.938
FUSCC-P674	mCSPC	68	69		8	4	48	0.588	Denovo	no	Low				4240.92	323.023
FUSCC-P675	Locoregional PCa	63	63	T3	7	3	67.2								2601.37	351.058
FUSCC-P676	Locoregional PCa	57	71	T3	8	4	6.74								559.803	179.826
FUSCC-P677	Locoregional PCa	74	74	T3	8	4	12.2								2878.69	401.155
FUSCC-P681	Locoregional PCa	47	47	T2	7	2	7.9	0.006							3820.16	290.697
FUSCC-P684	Locoregional PCa	78	78	T2	8	4	774	4.6							4128.59	382.289
FUSCC-P685	Locoregional PCa	73	74	T4	9	5	37.04								3413.15	220.823
FUSCC-P686	Locoregional PCa	65	65	T3	9	5	7.8								1849.13	367.083
FUSCC-P687	Locoregional PCa	72	72	T3	7	3	22.1								1003.28	366.976
FUSCC-P688	Locoregional PCa	75	75	T3	9	5	26								881.457	252.746
FUSCC-P689	Locoregional PCa	61	66	T2	9	5	28.4								560.814	228.808
FUSCC-P690	Locoregional PCa	79	80		9	5	16.59	16.59							9313.3	411.284
FUSCC-P691	Locoregional PCa	74	77		7	2		0.102							6199.88	384.412
FUSCC-P694	Locoregional PCa	56	58	T2	9	5	14.5								242.031	96.0035
FUSCC-P695	mCSPC	58	61		9	5	12.44	0.74	Recurrence	no	High				7015.86	485.267
FUSCC-P696	Locoregional PCa	79	80		8	4	496								625.053	133.821
FUSCC-P699	Locoregional PCa	66	69	T3	9	5	7.76								2338.06	367.316
FUSCC-P703	mCSPC	74	74		8	4			Denovo	no	Low				3935.69	350.773
FUSCC-P704	Locoregional PCa	64	68	T3	9	5	51.371	0.174							5732.85	320.466
FUSCC-P705	Locoregional PCa	73	76	T2	9	5	15.5								691.584	244.987
FUSCC-P706	Locoregional PCa	56	57	T3	9	5	15.9								529.552	228.866
FUSCC-P707	Locoregional PCa	52	53	T2	9	5	232.9								745.773	488.116
FUSCC-P708	Locoregional PCa	74	75	T2	8	4	26.04								1888.52	318.923
FUSCC-P711	Locoregional PCa	60	62	T3	9	5	61.4								2726.39	255.955
FUSCC-P713	mCRPC	57	62		9	5	3.54	0.15	Recurrence	no		pre-ARSI	pre-doce		6177.7	267.867
FUSCC-P714	Locoregional PCa	69	69	T2	9	5	6.88								1897.54	336.995
FUSCC-P715	Locoregional PCa	65	65	T2	7	3	9.9								1640.92	316.01
FUSCC-P716	Locoregional PCa	57	58	T2	7	3	4.9								1854.31	368.307
FUSCC-P717	Locoregional PCa	61	62	T1	6	1	5.77								3506.41	391.473
FUSCC-P718	Locoregional PCa	71	72	T1	6	1	8.27								2074.2	238.188
FUSCC-P720	Locoregional PCa	71	72	T3	7	3	8.66								1610.63	364.289
FUSCC-P725	Locoregional PCa	70	71	T3	9	5	6.95								400.958	95.6141
FUSCC-P726	Locoregional PCa	74	74	T3	8	4	11.4								1880.25	301.251
FUSCC-P727	Locoregional PCa	61	67	T2	7	3	12								216.45	166.025
FUSCC-P728	Locoregional PCa	73	74	T1	7	2	11.6								2284.17	240.977
FUSCC-P729	Locoregional PCa	58	59	T2	8	4	17								214.715	108.193
FUSCC-P730	Locoregional PCa	56	57	T3	8	4	100								1085.15	310.002
FUSCC-P731	Locoregional PCa	72	73	T1	6	1	4.42								2992.56	414.959
FUSCC-P732	Locoregional PCa	64	65	T3	8	4	25.68								671.599	124.099
FUSCC-P734	Locoregional PCa	60	61	T3	8	4	6.1								463.541	250.431
FUSCC-P737	Locoregional PCa	73	75	T3	8	4	19.5	0.16							4814.04	407.004
FUSCC-P738	Locoregional PCa	72	74	T2	8	4	132.7								2148.19	294.206
FUSCC-P739	Locoregional PCa	72	73	T2	8	4	8.5								1402.49	284.046
FUSCC-P740	Locoregional PCa	75	77	T2	8	4	31.9								1356.64	232.358
FUSCC-P741	Locoregional PCa	69	70	T2	8	4	28.8								2252.56	227.854
FUSCC-P742	Locoregional PCa	77	78	T2	7	2	23.7								2205.23	272.342
FUSCC-P743	Locoregional PCa	60	61	T3	8	4	75.9								2329.36	252.126
FUSCC-P744	mCRPC	66	69					41.74	Recurrence	no		pre-ARSI	pre-doce		4275.62	279.467
FUSCC-P747	Locoregional PCa	62	69	T2	7	2	12	0.911							3159.37	271.606
FUSCC-P748	Locoregional PCa	64	65	T3	8	4	693								626.804	137.646
FUSCC-P749	mCSPC	59	60		9	5	308	5.67	Denovo	no	Low				6011.18	414.743
FUSCC-P750	Locoregional PCa	55	56	T4	10	5	34.5								2107.39	390.826
FUSCC-P751	mCRPC	58	64		10	5	2000	79.9	Denovo	no		post-ARSI	post-doce		8108.06	450.124
FUSCC-P753	mCRPC	76	76		8	4	48.71	19	Recurrence	no		pre-ARSI	pre-doce		4501.24	522.816
FUSCC-P756	Locoregional PCa	65	66	T3	9	5	202.2								439.121	101.13
FUSCC-P759	Locoregional PCa	69	69	T3	8	4	165								2171.93	261.336
FUSCC-P760	Locoregional PCa	57	58	T2	7	3	31								273.862	61.0363
FUSCC-P761	Locoregional PCa	64	65	T3	7	3	44								2799.18	348.189
FUSCC-P762	Locoregional PCa	64	65	T3	8	4	58.2								2095.24	278.907
FUSCC-P767	Locoregional PCa	78	78	T3	7	2	9.33	9.33							3107.47	166.314
FUSCC-P769	Locoregional PCa	71	72	T3	9	5	34.86								637.738	131.8
FUSCC-P770	Locoregional PCa	70	72	T2	7	3	28.69								2027.13	327.118
FUSCC-P772	Locoregional PCa	59	60	T2			5.71	5.66							4617.84	232.992
FUSCC-P773	Locoregional PCa	71	72	T1	7	2	7.8								1067.02	151.607
FUSCC-P775	Locoregional PCa	61	62	T4	10	5	389.97								573.918	112.066
FUSCC-P776	Locoregional PCa	52	52	T1	7	2									1664.76	311.488
FUSCC-P777	Locoregional PCa	72	73	T2	7	2	17.392	0.006							3509.61	270.295
FUSCC-P779	mCRPC	59	64		10	5			Denovo	no		pre-ARSI	pre-doce		4136.94	716.386
FUSCC-P780	mCRPC	62	68		9	5	6055	2.51	Denovo	Lung		post-ARSI	pre-doce		7159.32	407.594
FUSCC-P783	Locoregional PCa	64	66	T3	8	4	257								1486.97	277.461
FUSCC-P784	Locoregional PCa	70	76	T2	9	5	57								242.216	75.4758
FUSCC-P788	mCSPC	75	78		9	5		82.1	Denovo	no	High				5614.01	238.54
FUSCC-P789	Locoregional PCa	75	76	T3	9	5	8.07	6.5							4781.07	248.726
FUSCC-P793	Locoregional PCa	70	72	T4	9	5	14.5								3081.97	446.152
FUSCC-P794	Locoregional PCa	75	76	T2	8	4	30.3								1394.42	344.556
FUSCC-P795	Locoregional PCa	72	73	T3	7	3	17								1195.19	348.84
FUSCC-P796	Locoregional PCa	72	72	T2	7	3	12								790.023	293.79
FUSCC-P799	mCRPC	66	67				100	8.138	Denovo	no		post-ARSI	pre-doce		5083.94	282.234
FUSCC-P803	mCSPC	70	70		9	5	78.76	0.006	Denovo	no	High				4353.59	113.289
FUSCC-P805	Locoregional PCa	69	69	T2	8	4	13.47								7353.36	297.26
FUSCC-P806	Locoregional PCa	67	68	T4	10	5	291								2247.92	220.038
FUSCC-P807	Locoregional PCa	76	77	T4	8	4	400								2716.11	229.721
FUSCC-P808	Locoregional PCa	66	67	T3	8	4	13								420.039	341.316
FUSCC-P814	Locoregional PCa	72	72	T3	7	3	45.96	45.96							3779.12	247.586
FUSCC-P815	Locoregional PCa	55	56	T3	9	5	21								2413.2	314.554
FUSCC-P816	Locoregional PCa	71	72	T3	8	4	61								1452.99	231.478
FUSCC-P817	Locoregional PCa	68	68	T2	7	3	3.68								1100.25	266.172
FUSCC-P818	Locoregional PCa	50	50		9	5	127								4280.24	239.686
FUSCC-P820	Locoregional PCa	66	66	T3	8	4	70								1934.87	261.352
FUSCC-P821	Locoregional PCa	66	67	T3	8	4	14.4								343.779	126.022
FUSCC-P824	mCSPC	66	67		10	5	288.8	0.12	Denovo	no	High				4010.72	339.305
FUSCC-P825	Locoregional PCa	64	68	T3	9	5	5.14	0.216							3593.5	287.644
FUSCC-P826	Locoregional PCa	54	54	T3	7	3		0.006							3874.58	233.357
FUSCC-P827	Locoregional PCa	60	60	T3	9	5	16.44	18.6							4449.59	243.707
FUSCC-P831	mCSPC	56	58		6	1	17.6	0.24	Recurrence	no	Low				6236.56	316.55
FUSCC-P834	Locoregional PCa	51	51	T2	7	2	12.34								610.89	143.217
FUSCC-P836	mCRPC	50	56		7	3	300	2.1	Denovo	no		pre-ARSI	post-doce		4727.43	378.473
FUSCC-P840	Locoregional PCa	60	62	T3	9	5	7.1								814.638	191.635
FUSCC-P843	mCRPC	64	66		10	5	435	14.2	Denovo	no		pre-ARSI	post-doce		5386.03	401.592
FUSCC-P845	Locoregional PCa	83	83		8	4	16	16							3746.14	317.346
FUSCC-P846	Locoregional PCa	66	67	T3	9	5	255								557.896	110.959
FUSCC-P847	Locoregional PCa	72	74	T3	8	4	134.69								1824.18	359.073
FUSCC-P851	mCSPC	64	64		9	5	22	0.21	Denovo	no	Low				4694.7	242.55
FUSCC-P855	Locoregional PCa	82	82		8	4	27	27							4009.89	334.502
FUSCC-P856	Locoregional PCa	82	82	T3	7	3	9	9							4687.05	300.416
FUSCC-P857	Locoregional PCa	64	64	T3	8	4	24	0.191							5112.62	249.76
FUSCC-P858	Locoregional PCa	58	59	T1	7	3	5								2394.71	182.086
FUSCC-P860	mCSPC	75	79		7	2	10.28		Recurrence	no	Low				4110.61	136.509
FUSCC-P862	Locoregional PCa	63	64	T4	9	5	157								609.889	103.505
FUSCC-P865	Locoregional PCa	54	54	T3	9	5	48.106								833.094	292.914
FUSCC-P869	mCSPC	69	74		7	2	8.09	87.2	Recurrence	no	Low				4000.73	297.716
FUSCC-P878	mCSPC	70	70		10	5	800	800	Denovo	no	High				4590.34	375.424
FUSCC-P882	mCRPC	71	72		9	5	47.7	13.59	Denovo	no		post-ARSI	post-doce		7664.06	254.827
FUSCC-P883	mCRPC	62	67		9	5	59.47	20.6	Denovo	no		pre-ARSI	post-doce		4395.43	384.283
FUSCC-P887	mCSPC	57	59		9	5		0.02	Denovo	no	Low				5327.87	271.482
FUSCC-P888	Locoregional PCa	67	68	T4	8	4	213								497.916	197.299
FUSCC-P889	Locoregional PCa	62	62	T1	7	2	9.79								1429.88	167.539
FUSCC-P892	Locoregional PCa	59	59	T3	8	4	26.5								954.88	145.929
FUSCC-P893	Locoregional PCa	63	66	T4	9	5	120								213.801	142.056
FUSCC-P894	Locoregional PCa	61	65	T2	9	5	8.31	0.006							4055.71	249.225
FUSCC-P895	Locoregional PCa	77	77	T4	8	4	100								748.341	153.332
FUSCC-P897	Locoregional PCa	57	60	T4	7	2	9.5	0.1							3684.22	212.203
FUSCC-P898	Locoregional PCa	52	53	T2	9	5	15.87								867.037	127.587
FUSCC-P901	Locoregional PCa	61	61	T2	7	2	7.693	7.693							4188.55	286.346
FUSCC-P902	Locoregional PCa	70	73	T3	9	5	21.4								2330.19	194.596
FUSCC-P903	Locoregional PCa	70	71	T3	9	5									1380.28	300.481
FUSCC-P904	Locoregional PCa	57	58	T2	8	4	10.4								2507.09	206.556
FUSCC-P906	Locoregional PCa	72	72	T1	7	3	18.967								1920.4	213.786
FUSCC-P907	Locoregional PCa	64	66	T3	9	5	24.9								4077.89	320.075
FUSCC-P908	Locoregional PCa	73	73	T2	7	3	8.23	8.23							3834.21	438.403
FUSCC-P909	Locoregional PCa	55	55	T3	9	5	135	41.2							3323.3	336.051
FUSCC-P910	Locoregional PCa	56	56	T3	8	4	46.7								4407.63	258.279
FUSCC-P911	Locoregional PCa	58	58	T2	7	2	4.74	4.74							2800.64	328.871
FUSCC-P912	Locoregional PCa	63	65	T2	7	2	12.24	0.139							5122.56	333.655
FUSCC-P913	Locoregional PCa	68	68	T4			290.9	0.017							3264.95	204.477
FUSCC-P914	Locoregional PCa	70	70	T3	7	3	27.37	24.1							4929.75	275.299
FUSCC-P915	Locoregional PCa	65	68	T2	8	4	32	0.198							5507.84	296.112
FUSCC-P916	Locoregional PCa	53	60	T3	9	5		0.523							4211.16	248.956
FUSCC-P917	Locoregional PCa	78	78	T2	7	3	13.9	14.2							3751.72	245.633
FUSCC-P918	Locoregional PCa	64	64	T2	7	3	5.99	8.94							3697.97	240.022
FUSCC-P919	Locoregional PCa	78	78	T3	7	3	12.43	17.4							7105.8	340.769
FUSCC-P920	Locoregional PCa	69	69	T4	9	5	160	160							3978.4	190.278
FUSCC-P921	Locoregional PCa	64	64	T3	8	4	100	165							5069.05	353.608
FUSCC-P922	mCRPC	72	75		9	5	313.7	13.8	Denovo	Liver		post-ARSI	post-doce		5894.87	234.978
FUSCC-P927	mCSPC	80	80				9.75	0.14	Denovo	no	High				4358.44	286.994
FUSCC-P929	mCSPC	75	77		9	5	24.3	0.006	Denovo	no	Low				6452.15	278.148
FUSCC-P930	mCSPC	73	74		8	4	100	0.006	Denovo	no	High				6973.36	236.956
FUSCC-P932	Locoregional PCa	74	74	T2	7	3	7.6	8.3							5979.22	245.822
FUSCC-P937	mCSPC	71	71		10	5	41.8	0.04	Denovo	no	High				4179.04	384.506
FUSCC-P940	mCSPC	58	58		9	5	1500	57	Denovo	no	High				3400.66	420.69
FUSCC-P941	mCSPC	69	74		9	5		0.425	Denovo	no	High				4971.29	431.602
FUSCC-P945	Locoregional PCa	69	69	T2	7	3	9	10							3733.95	260.822
FUSCC-P946	Locoregional PCa	71	71	T2	7	2	7.34	7.39							3854.04	250.208
FUSCC-P948	mCSPC	66	66		10	5	18.7	18.7	Denovo	no	High				3894	287.515
FUSCC-P949	Locoregional PCa	66	66	T3	7	2	68.32	68.32							5050.76	305.052
FUSCC-P950	Locoregional PCa	53	55	T2	7	3	4.77								4488.79	232.078
FUSCC-P952	mCRPC	55	61		10	5		12.1	Denovo	Lung		post-ARSI	pre-doce		4066.85	195.046
FUSCC-P954	Locoregional PCa	67	67		6	1	9.529	11.2							7525.78	320.015
FUSCC-P957	mCRPC	63	64		8	4	348	57.7	Denovo	Liver		post-ARSI	pre-doce		4838.08	256.05
FUSCC-P959	Locoregional PCa	76	76	T2	9	5	85.9	85.9							4724.28	189.499
FUSCC-P960	Locoregional PCa	70	70	T3	7	3	30.43	22.7							4040.19	213.907
FUSCC-P962	Locoregional PCa	69	69	T4	9	5	19.87								5992.01	191.057
FUSCC-P963	Locoregional PCa	66	66	T3	8	4	33								5843.96	242.947
FUSCC-P965	mCSPC	67	67		8	4	20		Denovo	no	High				3874.28	210.012
FUSCC-P966	mCSPC	57	59		9	5	30		Denovo	no	Low				3345.01	270.653
FUSCC-P967	Locoregional PCa	65	65	T3	9	5	36	0.037							10489.5	210.611
FUSCC-P971	mCSPC	66	66		8	4	37.9		Denovo	no	Low				3005.37	244.94
FUSCC-P972	mCSPC	48	48		8	4	100	1.83	Denovo	no	High				4838.22	302.199
FUSCC-P974	Locoregional PCa	71	71	T3	7	3	49.584	35.6							3741.96	291.186
FUSCC-P975	Locoregional PCa	65	65		9	5	92	0.008							4856.95	379.51
FUSCC-P979	mCRPC	55	60		9	5	100	196	Denovo	no		post-ARSI	post-doce		5584.71	280.723
FUSCC-P980	mCSPC	55	58		8	4	10	0.058	Recurrence	no	Low				4262.9	303.715
FUSCC-P983	mCSPC	66	66		9	5	73.3	0.782	Denovo	no	High				4282.76	194.592
FUSCC-P985	Locoregional PCa	72	72		9	5	126								3930.06	238.468
FUSCC-P988	mCSPC	81	81		8	4	38	23.4	Denovo	no	High				3704.18	217.463
FUSCC-P990	Locoregional PCa	68	68	T2	7	3	5.386								2658.15	227.659
FUSCC-P991	Locoregional PCa	69	69	T2	6	1	29								6090.79	237.937
FUSCC-P994	mCSPC	64	64		9	5	232.315	290	Denovo	no	Low				3415.02	207.168
FUSCC-P996	mCRPC	75	76				100	7.52	Denovo	no		post-ARSI	pre-doce		4639.65	234.029
FUSCC-P998	mCSPC	76	76		8	4	51.8		Denovo	no	High				3983.89	292.568
FUSCC-P999	mCSPC	74	74				100	589	Denovo	no	High				4260.65	253.119

## Sheet: Table S6
Table S6: Summary of detected pathogenic variants in FUSCC-PC cohort
Sample	Gene	EntrezID	Chromosome	Start Pos (GRCh37)	End Pos (GRCh37)	Ref	Var	Protein Change	Func	Source	Type	T_ref_count	T_alt_count	Allele Frequency	ClinVar	Cosmic94	OncoKB	ACMG	Actionability
FUSCC-P002	RB1	5925	chr13	48954221	48954221	G	T	X474_splice	splicing	somatic	Splicing	657	17	0.011587		ID=COSV57295416;OCCURENCE=1(lung)	Likely Oncogenic
FUSCC-P003	ATM	472	chr11	108216477	108216477	A	-	K2811Sfs*46	exonic	somatic	Frameshift	1631	407	0.199706	Pathogenic	ID=COSV53730506;OCCURENCE=1(endometrium),1(biliary_tract),1(breast),3(stomach),2(urinary_tract),9(large_intestine)	Likely Oncogenic		Level 1
FUSCC-P003	TP53	7157	chr17	7577539	7577539	G	A	R248W	exonic	somatic	Missense	1589	427	0.198351	Pathogenic	ID=COSV52662035;OCCURENCE=30(endometrium),52(upper_aerodigestive_tract),1(thymus),55(skin),63(central_nervous_system),1(cervix),51(lung),2(genital_tract),1(salivary_gland),11(soft_tissue),11(NS),2(bone),8(thyroid),52(stomach),65(oesophagus),49(ovary),1(penis),44(pancreas),28(urinary_tract),14(kidney),2(pleura),68(haematopoietic_and_lymphoid_tissue),115(breast),15(biliary_tract),17(prostate),5(liv…	Likely Oncogenic
FUSCC-P003	TP53	7157	chr17	7578485	7578485	A	-	S149Pfs*21	exonic	somatic	Frameshift	2421	37	0.015599	Pathogenic	ID=COSV52669832;OCCURENCE=2(haematopoietic_and_lymphoid_tissue),4(ovary),4(pancreas),2(large_intestine),3(breast),1(lung),1(upper_aerodigestive_tract),1(thyroid),1(stomach)	Likely Oncogenic
FUSCC-P003	TP53	7157	chr17	7578222	7578223	TC	-	R209Kfs*6	exonic	somatic	Frameshift	1887	140	0.069102	Pathogenic	ID=COSV52671587;OCCURENCE=1(NS),10(salivary_gland),10(oesophagus),1(biliary_tract),2(haematopoietic_and_lymphoid_tissue),7(lung),7(pancreas),3(ovary),4(central_nervous_system),4(soft_tissue),2(skin),7(upper_aerodigestive_tract),15(large_intestine),4(thyroid),3(stomach),5(prostate),18(breast)	Likely Oncogenic
FUSCC-P004	TP53	7157	chr17	7574034	7574034	C	T	X332_splice	splicing	somatic	Splicing	353	864	0.623166	Pathogenic	ID=COSV52668116;OCCURENCE=1(endometrium),4(upper_aerodigestive_tract),3(skin),2(central_nervous_system),3(lung),4(salivary_gland),2(thyroid),1(stomach),3(oesophagus),4(ovary),2(urinary_tract),3(haematopoietic_and_lymphoid_tissue),2(breast),3(biliary_tract),1(liver),3(large_intestine)	Likely Oncogenic
FUSCC-P006	TP53	7157	chr17	7579591	7579591	C	T	X33_splice	splicing	somatic	Splicing	347	809	0.589372	Likely pathogenic	ID=COSV52665806;OCCURENCE=1(kidney),2(urinary_tract),2(haematopoietic_and_lymphoid_tissue),1(ovary),3(pancreas),10(large_intestine),1(liver),1(lung),2(skin),3(upper_aerodigestive_tract),1(central_nervous_system),3(oesophagus)	Likely Oncogenic
FUSCC-P007	FOXA1	3169	chr14	38061240	38061240	G	A	S250F	exonic	somatic	Missense	1877	259	0.110348		ID=COSV51645490;OCCURENCE=19(breast)	Predicted Oncogenic
FUSCC-P007	AR	367	chrX	66943552	66943552	A	G	T878A	exonic	somatic	Missense	949	4351	0.750875	Pathogenic	ID=COSV65953150;OCCURENCE=4(liver),74(prostate)	Oncogenic
FUSCC-P007	AR	367	chrX	66937372	66937372	G	T	W742C	exonic	somatic	Missense	1015	6638	0.787107		ID=COSV65953384;OCCURENCE=10(prostate)	Likely Oncogenic
FUSCC-P007	APC	324	chr5	112175631	112175632	AA	-	Q1447Hfs*7	exonic	somatic	Frameshift	2167	917	0.298405			Likely Oncogenic
FUSCC-P008	PIK3CA	5290	chr3	178952085	178952085	A	T	H1047L	exonic	somatic	Missense	3877	768	0.152391	Pathogenic	ID=COSV55873401;OCCURENCE=12(haematopoietic_and_lymphoid_tissue),18(urinary_tract),1(kidney),2(pancreas),10(ovary),77(large_intestine),1(vulva),4(liver),3(prostate),278(breast),5(biliary_tract),1(bone),11(lung),2(salivary_gland),1(gastrointestinal_tract_(site_indeterminate)),25(soft_tissue),1(pituitary),7(central_nervous_system),1(cervix),44(endometrium),6(skin),14(upper_aerodigestive_tract),8(oe…	Oncogenic		Level 3B
FUSCC-P008	BRAF	673	chr7	140453136	140453136	A	T	V600E	exonic	somatic	Missense	3401	593	0.136852	Pathogenic	ID=COSV56056643;OCCURENCE=1(pleura),31(kidney),10(urinary_tract),927(haematopoietic_and_lymphoid_tissue),262(ovary),6(adrenal_gland),16(testis),24(pancreas),3(autonomic_ganglia),5411(large_intestine),28(biliary_tract),21(breast),4(prostate),19(liver),9(salivary_gland),4(genital_tract),59(soft_tissue),3(meninges),10(small_intestine),162(lung),37(bone),1042(NS),13(upper_aerodigestive_tract),6048(sk…	Oncogenic		Level 3B
FUSCC-P010	ATM	472	chr11	108121594	108121595	AA	-	K468Efs*18	exonic	germline	Frameshift	308	293	0.491611	Pathogenic/Likely_pathogenic			Pathogenic	Level 1
FUSCC-P011	BRCA2	675	chr13	32944692	32944692	C	T	Q2829*	exonic	somatic	Stopgain	1545	1117	0.386238	Pathogenic		Likely Oncogenic		Level 1
FUSCC-P011	KRAS	3845	chr12	25380277	25380277	G	T	Q61K	exonic	somatic	Missense	3633	473	0.106241	Pathogenic	ID=COSV55502066;OCCURENCE=3(haematopoietic_and_lymphoid_tissue),1(NS),12(lung),6(pancreas),1(kidney),26(large_intestine),3(upper_aerodigestive_tract),7(thyroid),2(skin),2(urinary_tract),3(stomach),8(prostate),1(breast)	Likely Oncogenic		Level 4
FUSCC-P011	MSH6	2956	chr2	48033792	48033795	TAAC	-	X1334_splice	splicing	somatic	Splicing	1717	1159	0.408099	Likely benign	ID=COSV104579425;OCCURENCE=1(prostate)	Likely Oncogenic
FUSCC-P012	BRCA1	672	chr17	41246579	41246579	-	CC	S324Efs*18	exonic	germline	Frameshift	366	306	0.447368				Likely pathogenic	Level 1
FUSCC-P013	AKT1	207	chr14	105246551	105246551	C	T	E17K	exonic	somatic	Missense	3711	146	0.034162	VUS	ID=COSV62571334;OCCURENCE=1(thymus),11(upper_aerodigestive_tract),58(skin),31(endometrium),5(cervix),2(central_nervous_system),5(salivary_gland),18(soft_tissue),69(meninges),48(lung),15(bone),6(NS),27(thyroid),3(stomach),6(ovary),6(pancreas),1(kidney),23(urinary_tract),7(haematopoietic_and_lymphoid_tissue),2(peritoneum),3(biliary_tract),359(breast),22(prostate),48(large_intestine)	Oncogenic		Level 3B
FUSCC-P013	TP53	7157	chr17	7577506	7577506	C	A	D259Y	exonic	somatic	Missense	1996	68	0.030879	Likely pathogenic	ID=COSV52675732;OCCURENCE=6(large_intestine),3(urinary_tract),4(liver),1(stomach),1(adrenal_gland),1(autonomic_ganglia),4(breast),3(haematopoietic_and_lymphoid_tissue),2(biliary_tract),5(oesophagus),2(salivary_gland),3(pancreas),8(lung),10(ovary),1(kidney)	Likely Oncogenic
FUSCC-P013	APC	324	chr5	112175639	112175639	C	T	R1450*	exonic	somatic	Stopgain	3748	189	0.041122	Pathogenic	ID=COSV57321313;OCCURENCE=4(endometrium),8(small_intestine),1(lung),3(soft_tissue),2(NS),24(stomach),4(oesophagus),5(pancreas),2(adrenal_gland),1(biliary_tract),5(prostate),447(large_intestine)	Likely Oncogenic
FUSCC-P014	AR	367	chrX	66931463	66931463	T	A	L702H	exonic	somatic	Missense	3642	470	0.09631	Likely pathogenic	ID=COSV65953052;OCCURENCE=1(large_intestine),68(prostate)	Likely Oncogenic
FUSCC-P015	AR	367	chrX	66931463	66931463	T	A	L702H	exonic	somatic	Missense	5568	1574	0.218066	Likely pathogenic	ID=COSV65953052;OCCURENCE=1(large_intestine),68(prostate)	Likely Oncogenic
FUSCC-P016	MSH6	2956	chr2	48033792	48033795	TAAC	-	X1334_splice	splicing	somatic	Splicing	1147	640	0.362606	Likely benign	ID=COSV104579425;OCCURENCE=1(prostate)	Likely Oncogenic
FUSCC-P017	ATM	472	chr11	108160423	108160426	TGTT	-	F1445Lfs*5	exonic	somatic	Frameshift	4122	643	0.136113		ID=COSV53761726;OCCURENCE=1(biliary_tract)	Likely Oncogenic		Level 1
FUSCC-P017	APC	324	chr5	112175639	112175639	C	T	R1450*	exonic	somatic	Stopgain	2696	721	0.179345	Pathogenic	ID=COSV57321313;OCCURENCE=4(endometrium),8(small_intestine),1(lung),3(soft_tissue),2(NS),24(stomach),4(oesophagus),5(pancreas),2(adrenal_gland),1(biliary_tract),5(prostate),447(large_intestine)	Likely Oncogenic
FUSCC-P018	FOXA1	3169	chr14	38061212	38061232	GTAGCAGCCGTTCTCGAACAT	-	M253_Y259del	exonic	somatic	InFrameshift	5491	1216	0.193847		ID=COSV51643897;OCCURENCE=1(prostate)	Likely Oncogenic
FUSCC-P018	TP53	7157	chr14	7578459	7578470	GACGCGGGTGCC	-	G154_V157del	exonic	somatic	InFrameshift	4241	1386	0.24781			Likely Oncogenic
FUSCC-P023	TP53	7157	chr17	7578431	7578431	G	A	Q167*	exonic	somatic	Stopgain	788	1555	0.60469	Pathogenic/Likely_pathogenic	ID=COSV52735517;OCCURENCE=1(ovary),1(gastrointestinal_tract_(site_indeterminate)),1(central_nervous_system),1(biliary_tract),2(haematopoietic_and_lymphoid_tissue),8(oesophagus),1(cervix),1(pancreas),7(lung),2(endometrium),5(breast),10(large_intestine),3(upper_aerodigestive_tract),1(thyroid),1(skin),3(soft_tissue),3(urinary_tract),3(liver),1(stomach)	Likely Oncogenic
FUSCC-P024	BRCA2	675	chr13	32954272	32954272	-	A	T3085Nfs*26	exonic	somatic	Frameshift	3318	472	0.124835	Pathogenic	ID=COSV66452312;OCCURENCE=1(biliary_tract),2(prostate),1(breast),3(large_intestine),1(stomach)	Likely Oncogenic		Level 1
FUSCC-P024	AR	367	chrX	66937372	66937372	G	C	W742C	exonic	somatic	Missense	4112	130	0.030324		ID=COSV65953076;OCCURENCE=10(prostate)	Likely Oncogenic
FUSCC-P024	AR	367	chrX	66943552	66943552	A	G	T878A	exonic	somatic	Missense	2847	87	0.029078	Pathogenic	ID=COSV65953150;OCCURENCE=4(liver),74(prostate)	Oncogenic
FUSCC-P027	BRCA2	675	chr13	32914174	32914174	C	G	Y1894*	exonic	germline	stopgain	341	367	0.428005	Pathogenic			Pathogenic	Level 1
FUSCC-P027	FOXA1	3169	chr14	38061212	38061232	GTAGCAGCCGTTCTCGAACAT	-	M253_Y259del	exonic	somatic	InFrameshift	1484	43	0.028271		ID=COSV51643897;OCCURENCE=1(prostate)	Likely Oncogenic
FUSCC-P036	MSH6	2956	chr2	48033981	48033981	-	TTGA	K1358Dfs*2	exonic	somatic	Frameshift	1093	271	0.194684	Likely benign	ID=COSV52273912;OCCURENCE=1(biliary_tract),1(large_intestine),3(liver)	Likely Oncogenic
FUSCC-P040	BRCA2	675	chr13	32910467	32910467	T	-	L659*	exonic	somatic	Stopgain	314	792	0.720655			Likely Oncogenic		Level 1
FUSCC-P040	FOXA1	3169	chr14	38061220	38061225	CGTTCT	-	E255_N256del	exonic	somatic	InFrameshift	2207	1050	0.324475		ID=COSV51649049;OCCURENCE=1(breast),3(prostate)	Likely Oncogenic
FUSCC-P040	TP53	7157	chr17	7579503	7579503	C	A	E62*	exonic	somatic	Stopgain	1388	3372	0.695258	Pathogenic	ID=COSV52811974;OCCURENCE=1(cervix),1(pancreas),1(kidney),5(lung),2(urinary_tract),1(liver),1(breast)	Likely Oncogenic
FUSCC-P040	BRCA1	672	chr17	41258531	41258531	G	A	L52F	exonic	germline	Missense	51	30	0.352941	VUS			Likely pathogenic
FUSCC-P041	ATM	472	chr11	108216614	108216614	A	C	S2855R	exonic	somatic	Missense	3584	565	0.112925			Likely Oncogenic		Level 1
FUSCC-P045	BRCA1	672	chr17	41244106	41244106	C	-	E1148Rfs*7	exonic	germline	Frameshift	296	220	0.428016	Pathogenic			Pathogenic	Level 1
FUSCC-P045	MSH6	2956	chr2	48033981	48033981	-	TTGA	K1358Dfs*2	exonic	somatic	Frameshift	443	254	0.36234	Likely benign	ID=COSV52273912;OCCURENCE=1(biliary_tract),1(large_intestine),3(liver)	Likely Oncogenic
FUSCC-P046	RAD51D	5892	chr17	33430271	33430271	A	G	X246_splice	splicing	somatic	Splicing	2504	49	0.015901		ID=COSV60003832;OCCURENCE=1(lung)	Likely Oncogenic		Level 1
FUSCC-P046	FOXA1	3169	chr14	38061192	38061192	A	G	F266S	exonic	somatic	Missense	2102	32	0.013457		ID=COSV51647202;OCCURENCE=1(breast),1(prostate)	Predicted Oncogenic
FUSCC-P046	EGFR	1956	chr7	55220274	55220274	C	T	R222C	exonic	somatic	Missense	2539	39	0.013693	VUS	ID=COSV51784086;OCCURENCE=18(central_nervous_system),2(skin),1(large_intestine)	Likely Oncogenic
FUSCC-P046	MSH2	4436	chr2	47698180	47698180	G	T	E580*	exonic	somatic	Stopgain	2285	59	0.024821	Pathogenic	ID=COSV51876952;OCCURENCE=8(large_intestine),4(endometrium)	Likely Oncogenic
FUSCC-P046	ATR	545	chr3	142241619	142241619	G	A	A1406V	exonic	somatic	Missense	1259	45	0.030178		ID=COSV63383650;OCCURENCE=1(urinary_tract),3(large_intestine),1(stomach)
FUSCC-P046	RNF43	54894	chr17	56437605	56437605	C	T	R286Q	exonic	somatic	Missense	1279	34	0.025204		ID=COSV68458556;OCCURENCE=2(stomach),4(large_intestine),1(pancreas)
FUSCC-P049	PTEN	5728	chr10	89624282	89624282	A	-	D19Vfs*5	exonic	somatic	Frameshift	853	422	0.33572			Likely Oncogenic		Level 4
FUSCC-P049	RB1	5925	chr13	49050864	49050864	C	T	Q850*	exonic	somatic	Stopgain	1588	845	0.305632	Pathogenic	ID=COSV57296102;OCCURENCE=3(urinary_tract),1(breast),1(lung)	Likely Oncogenic
FUSCC-P053	FOXA1	3169	chr14	38061223	38061228	TCTCGA	-	F254_N256delinsY	exonic	somatic	InFrameshift	3563	173	0.046443		ID=COSV51644065;OCCURENCE=8(prostate)	Likely Oncogenic
FUSCC-P053	AR	367	chrX	66931463	66931463	T	A	L702H	exonic	somatic	Missense	12615	432	0.02949	Likely pathogenic	ID=COSV65953052;OCCURENCE=1(large_intestine),68(prostate)	Likely Oncogenic
FUSCC-P057	PALB2	79728	chr16	23646833	23646833	A	C	L345*	exonic	somatic	Stopgain	1291	1432	0.451478			Likely Oncogenic		Level 1
FUSCC-P057	TP53	7157	chr17	7578265	7578265	A	G	I195T	exonic	somatic	Missense	876	1962	0.607032	Pathogenic	ID=COSV52664264;OCCURENCE=6(oesophagus),8(stomach),1(thyroid),6(lung),1(small_intestine),10(central_nervous_system),4(upper_aerodigestive_tract),6(endometrium),21(large_intestine),3(liver),5(prostate),4(biliary_tract),46(breast),12(haematopoietic_and_lymphoid_tissue),1(kidney),1(pleura),2(urinary_tract),10(pancreas),35(ovary)	Likely Oncogenic
FUSCC-P057	PIK3R1	5295	chr5	67591131	67591139	AGACGAGAG	-	K575_D578delinsN	exonic	somatic	InFrameshift	2069	176	0.078959			Oncogenic
FUSCC-P059	PIK3CA	5290	chr3	178936095	178936095	A	G	Q546R	exonic	somatic	Missense	1981	1172	0.364541	Pathogenic	ID=COSV55876869;OCCURENCE=1(skin),1(thyroid),5(upper_aerodigestive_tract),27(large_intestine),4(stomach),1(urinary_tract),32(breast),1(prostate),2(salivary_gland),1(NS),1(biliary_tract),22(endometrium),3(cervix),1(pancreas),1(small_intestine),7(ovary),4(central_nervous_system)	Oncogenic		Level 3B
FUSCC-P062	TP53	7157	chr17	7577538	7577538	C	T	R248Q	exonic	somatic	Missense	401	933	0.688561	Pathogenic	ID=COSV52661580;OCCURENCE=1(peritoneum),123(haematopoietic_and_lymphoid_tissue),63(urinary_tract),8(kidney),3(pleura),38(pancreas),1(testis),2(adrenal_gland),57(ovary),3(penis),278(large_intestine),11(vulva),14(liver),51(prostate),149(breast),12(biliary_tract),8(NS),8(bone),54(lung),11(small_intestine),1(meninges),1(genital_tract),3(salivary_gland),6(soft_tissue),1(pituitary),73(central_nervous_s…	Likely Oncogenic
FUSCC-P063	FOXA1	3169	chr14	38061228	38061228	A	-	F254Sfs*67	exonic	somatic	Frameshift	2152	1146	0.352507			Likely Oncogenic
FUSCC-P068	BRCA2	675	chr13	32900690	32900691	-	AT	M192Ifs*8	exonic	germline	Frameshift	293	174	0.361746				Likely pathogenic	Level 1
FUSCC-P069	TP53	7157	chr17	7578389	7578389	G	A	R181C	exonic	somatic	Missense	3576	81	0.021927	VUS	ID=COSV52689134;OCCURENCE=2(prostate),2(liver),1(biliary_tract),3(breast),7(large_intestine),1(haematopoietic_and_lymphoid_tissue),2(stomach),1(oesophagus),4(central_nervous_system),4(upper_aerodigestive_tract),2(skin),2(endometrium),1(bone),1(NS),1(soft_tissue),2(small_intestine),3(lung)	Likely Oncogenic
FUSCC-P069	TP53	7157	chr17	7578440	7578440	T	C	K164E	exonic	somatic	Missense	4684	117	0.023022	VUS	ID=COSV52728094;OCCURENCE=2(central_nervous_system),1(cervix),3(lung),1(stomach),1(oesophagus),5(ovary),4(haematopoietic_and_lymphoid_tissue),2(urinary_tract),1(liver),2(breast),2(biliary_tract),5(large_intestine)	Likely Oncogenic
FUSCC-P073	BRCA2	675	chr13	32920978	32920978	C	T	R2318*	exonic	somatic	Stopgain	429	313	0.410223	Pathogenic	ID=COSV66459219;OCCURENCE=1(breast),1(ovary),1(stomach)	Likely Oncogenic		Level 1
FUSCC-P073	BRCA2	675	chr13	32914174	32914174	C	G	Y1894*	exonic	germline	stopgain	519	444	0.44668	Pathogenic			Pathogenic	Level 1
FUSCC-P073	APC	324	chr5	112175879	112175879	-	A	N1531Kfs*2	exonic	somatic	Frameshift	1878	625	0.253859	Pathogenic	ID=COSV57327109;OCCURENCE=3(large_intestine),1(prostate)	Likely Oncogenic
FUSCC-P074	NCOR1	9611	chr17	16004827	16004828	AG	-	S809Cfs*3	exonic	somatic	Frameshift	3507	260	0.0701			Likely Oncogenic
FUSCC-P075	CHEK2	11200	chr22	29115444	29115444	C	-	D208Ifs*9	exonic	somatic	Frameshift	1632	19	0.011508	Pathogenic		Likely Oncogenic		Level 1
FUSCC-P075	NCOR1	9611	chr17	16068343	16068343	G	A	R190*	exonic	somatic	Stopgain	2543	467	0.149011		ID=COSV51959653;OCCURENCE=2(thyroid),23(upper_aerodigestive_tract)	Likely Oncogenic
FUSCC-P080	TP53	7157	chr17	7578212	7578212	G	A	R213*	exonic	somatic	Stopgain	2144	52	0.021846	Pathogenic	ID=COSV52665560;OCCURENCE=1(pleura),15(prostate),96(breast),1(peritoneum),1(adrenal_gland),16(urinary_tract),9(liver),38(stomach),148(large_intestine),43(upper_aerodigestive_tract),8(thyroid),64(skin),9(soft_tissue),21(central_nervous_system),2(penis),15(ovary),2(small_intestine),6(kidney),1(cervix),30(pancreas),2(bone),30(lung),28(endometrium),13(biliary_tract),24(haematopoietic_and_lymphoid_tis…	Likely Oncogenic
FUSCC-P080	TP53	7157	chr17	7579533	7579533	G	A	Q52*	exonic	somatic	Stopgain	851	854	0.444571		ID=COSV52734084;OCCURENCE=2(lung),1(endometrium),6(haematopoietic_and_lymphoid_tissue),1(biliary_tract),2(oesophagus),2(breast),3(prostate),3(urinary_tract),2(large_intestine),4(upper_aerodigestive_tract)	Likely Oncogenic
FUSCC-P083	TP53	7157	chr17	7578212	7578212	G	A	R213*	exonic	somatic	Stopgain	3575	66	0.017818	Pathogenic	ID=COSV52665560;OCCURENCE=1(pleura),15(prostate),96(breast),1(peritoneum),1(adrenal_gland),16(urinary_tract),9(liver),38(stomach),148(large_intestine),43(upper_aerodigestive_tract),8(thyroid),64(skin),9(soft_tissue),21(central_nervous_system),2(penis),15(ovary),2(small_intestine),6(kidney),1(cervix),30(pancreas),2(bone),30(lung),28(endometrium),13(biliary_tract),24(haematopoietic_and_lymphoid_tis…	Likely Oncogenic
FUSCC-P083	CTNNB1	1499	chr3	41266124	41266124	A	G	T41A	exonic	somatic	Missense	2945	886	0.230107	VUS	ID=COSV62687862;OCCURENCE=2(urinary_tract),21(kidney),2(haematopoietic_and_lymphoid_tissue),6(ovary),7(pancreas),9(adrenal_gland),77(large_intestine),4(breast),17(biliary_tract),179(liver),19(prostate),8(lung),3(small_intestine),1(gastrointestinal_tract_(site_indeterminate)),946(soft_tissue),1(NS),1(bone),23(endometrium),10(skin),2(upper_aerodigestive_tract),1(central_nervous_system),1(pituitary)…	Oncogenic
FUSCC-P083	AR	367	chrX	66937372	66937372	G	T	W742C	exonic	somatic	Missense	3461	365	0.090562		ID=COSV65953384;OCCURENCE=10(prostate)	Likely Oncogenic
FUSCC-P083	FOXA1	3169	chr14	38061140	38061196	CCCGCTTCCGCTCCCGCCCCCGCCGCCGGCCCCCGGCTGCTTCTCGCACTTGAAGCG	-	R265_G283del	exonic	somatic	InFrameshift	4411	168	0.036842			Likely Oncogenic
FUSCC-P085	BRCA2	675	chr13	32914066	32914069	AATT	-	I1859Kfs*3	exonic	germline	Frameshift	260	214	0.45629	Pathogenic			Pathogenic	Level 1
FUSCC-P087	TP53	7157	chr17	7578555	7578555	C	T	X126_splice	splicing	somatic	Splicing	2683	878	0.237554	Pathogenic/Likely_pathogenic	ID=COSV52688618;OCCURENCE=8(pancreas),1(fallopian_tube),2(lung),1(NS),2(biliary_tract),8(haematopoietic_and_lymphoid_tissue),6(oesophagus),5(central_nervous_system),5(ovary),7(liver),4(stomach),1(urinary_tract),4(skin),2(soft_tissue),10(large_intestine),4(upper_aerodigestive_tract),5(prostate),15(breast)	Likely Oncogenic
FUSCC-P089	NCOR1	9611	chr17	16068377	16068377	C	G	K178N	exonic	somatic	Missense	1796	1667	0.451884		ID=COSV51959222;OCCURENCE=2(haematopoietic_and_lymphoid_tissue),23(upper_aerodigestive_tract),2(skin),1(large_intestine)
FUSCC-P089	NCOR1	9611	chr17	16068343	16068343	G	A	R190*	exonic	somatic	Stopgain	1259	517	0.281437		ID=COSV51959653;OCCURENCE=2(thyroid),23(upper_aerodigestive_tract)	Likely Oncogenic
FUSCC-P089	TP53	7157	chr17	7577539	7577539	G	A	R248W	exonic	somatic	Missense	384	1675	0.802203	Pathogenic	ID=COSV52662035;OCCURENCE=30(endometrium),52(upper_aerodigestive_tract),1(thymus),55(skin),63(central_nervous_system),1(cervix),51(lung),2(genital_tract),1(salivary_gland),11(soft_tissue),11(NS),2(bone),8(thyroid),52(stomach),65(oesophagus),49(ovary),1(penis),44(pancreas),28(urinary_tract),14(kidney),2(pleura),68(haematopoietic_and_lymphoid_tissue),115(breast),15(biliary_tract),17(prostate),5(liv…	Likely Oncogenic
FUSCC-P091	ATM	472	chr11	108203586	108203586	-	ATTA	A2631Ifs*26	exonic	somatic	Frameshift	2848	90	0.030293			Likely Oncogenic		Level 1
FUSCC-P091	FOXA1	3169	chr14	38061221	38061232	GTTCTCGAACAT	-	M253_N256del	exonic	somatic	InFrameshift	2072	45	0.021287		ID=COSV51645234;OCCURENCE=4(prostate)	Likely Oncogenic
FUSCC-P092	RNF43	54894	chr17	56435161	56435161	C	-	G659Vfs*41	exonic	somatic	Frameshift	2010	25	0.012285		ID=COSV68456684;OCCURENCE=4(small_intestine),1(peritoneum),2(breast),12(prostate),224(large_intestine),5(biliary_tract),1(parathyroid),3(oesophagus),10(pancreas),3(urinary_tract),5(endometrium),57(stomach)	Likely Oncogenic
FUSCC-P097	FOXA1	3169	chr14	38061215	38061235	GCAGCCGTTCTCGAACATGTT	-	N252_C258del	exonic	somatic	InFrameshift	5623	211	0.036342		ID=COSV51643664;OCCURENCE=1(breast),4(prostate)	Likely Oncogenic
FUSCC-P1007	ATM	472	chr11	108117799	108117799	G	A	R337H	exonic	somatic	Missense	3090	50	0.015509	VUS	ID=COSV53723910;OCCURENCE=1(urinary_tract),2(pancreas),10(large_intestine),4(breast),1(biliary_tract),3(liver),3(prostate),1(salivary_gland),2(endometrium),1(skin),1(oesophagus),3(stomach)	Likely Oncogenic		Level 1
FUSCC-P101	AR	367	chrX	66931463	66931463	T	A	L702H	exonic	somatic	Missense	6900	1539	0.153073	Likely pathogenic	ID=COSV65953052;OCCURENCE=1(large_intestine),68(prostate)	Likely Oncogenic
FUSCC-P1010	ATM	472	chr11	108115748	108115748	A	-	G301Vfs*19	exonic	somatic	Frameshift	1260	13	0.010595	Pathogenic/Likely_pathogenic	ID=COSV99069647;OCCURENCE=1(stomach)	Likely Oncogenic		Level 1
FUSCC-P1010	CTNNB1	1499	chr3	41266112	41266112	T	G	S37A	exonic	somatic	Missense	3189	59	0.017766	Likely pathogenic	ID=COSV62688488;OCCURENCE=2(pancreas),1(testis),2(ovary),9(parathyroid),18(liver),2(prostate),12(large_intestine),3(central_nervous_system),12(endometrium),2(upper_aerodigestive_tract),1(lung),8(small_intestine),2(soft_tissue),12(stomach)	Likely Oncogenic
FUSCC-P1014	BRCA2	675	chr13	32912729	32912729	A	-	T1414Rfs*5	exonic	germline	Frameshift	44	62	0.596154				Likely pathogenic	Level 1
FUSCC-P1015	FOXA1	3169	chr14	38061820	38061820	-	GCTA	G57*	exonic	somatic	Stopgain	4570	153	0.032381			Likely Oncogenic
FUSCC-P1016	BRAF	673	chr7	140481402	140481402	C	G	G469A	exonic	somatic	Missense	2084	391	0.153093	Pathogenic	ID=COSV56061424;OCCURENCE=1(NS),3(small_intestine),45(lung),1(central_nervous_system),2(eye),1(upper_aerodigestive_tract),9(skin),2(oesophagus),1(stomach),1(thyroid),14(haematopoietic_and_lymphoid_tissue),3(urinary_tract),1(ovary),10(large_intestine),4(prostate),2(breast),3(biliary_tract)	Oncogenic		Level 3B
FUSCC-P1016	TP53	7157	chr17	7577102	7577102	C	T	G279E	exonic	somatic	Missense	2966	91	0.029092	Pathogenic/Likely_pathogenic	ID=COSV52677880;OCCURENCE=2(liver),3(urinary_tract),11(skin),8(upper_aerodigestive_tract),3(large_intestine),3(prostate),6(breast),2(endometrium),1(bone),3(lung),1(NS),1(haematopoietic_and_lymphoid_tissue),7(oesophagus),7(central_nervous_system),1(ovary),1(small_intestine)	Likely Oncogenic
FUSCC-P1016	NBN	4683	chr8	90971006	90971006	-	G	V358Sfs*9	exonic	somatic	Frameshift	3143	153	0.046519			Likely Oncogenic
FUSCC-P102	FOXA1	3169	chr14	38061191	38061191	G	-	F266Lfs*55	exonic	somatic	Frameshift	2376	451	0.160327			Likely Oncogenic
FUSCC-P102	FOXA1	3169	chr14	38061200	38061208	CTGGCGGCG	-	R261_Q263del	exonic	somatic	InFrameshift	2346	398	0.145574			Predicted Oncogenic
FUSCC-P103	FOXA1	3169	chr14	38061208	38061208	G	A	R261C	exonic	somatic	Missense	3478	286	0.074654		ID=COSV51646200;OCCURENCE=1(urinary_tract),1(breast),3(prostate),1(haematopoietic_and_lymphoid_tissue)	Likely Oncogenic
FUSCC-P103	CDKN1B	1027	chr12	12871763	12871763	T	-	S161Lfs*64	exonic	somatic	Frameshift	2035	300	0.1287			Likely Oncogenic
FUSCC-P104	TP53	7157	chr17	7577560	7577560	A	C	S241A	exonic	somatic	Missense	892	255	0.206985	VUS	ID=COSV52675302;OCCURENCE=2(large_intestine),3(breast),2(haematopoietic_and_lymphoid_tissue),3(ovary),1(lung),2(central_nervous_system),1(endometrium)	Likely Oncogenic
FUSCC-P105	ATM	472	chr11	108202753	108202753	C	T	Q2593*	exonic	somatic	Stopgain	1618	298	0.132075	Pathogenic	ID=COSV53731645;OCCURENCE=1(haematopoietic_and_lymphoid_tissue),1(urinary_tract)	Likely Oncogenic		Level 1
FUSCC-P105	FOXA1	3169	chr14	38061191	38061193	GAA	-	F266del	exonic	somatic	InFrameshift	2121	232	0.098807			Likely Oncogenic
FUSCC-P107	ERF	2077	chr19	42752695	42752695	C	-	L525Sfs*6	exonic	somatic	Frameshift	2497	28	0.011405	VUS	ID=COSV55895285;OCCURENCE=4(stomach),1(large_intestine)	Likely Oncogenic
FUSCC-P107	AR	367	chrX	66931247	66931247	G	A	R630Q	exonic	somatic	Missense	1932	47	0.020295	VUS	ID=COSV65953169;OCCURENCE=1(soft_tissue),2(stomach),1(pancreas),1(adrenal_gland),2(prostate),1(large_intestine)
FUSCC-P110	TP53	7157	chr17	7578442	7578442	T	C	Y163C	exonic	somatic	Missense	7519	368	0.045081	Pathogenic	ID=COSV52663142;OCCURENCE=9(stomach),7(endometrium),13(liver),12(urinary_tract),46(lung),8(pancreas),3(soft_tissue),1(skin),2(NS),1(salivary_gland),15(oesophagus),2(biliary_tract),20(large_intestine),13(upper_aerodigestive_tract),15(haematopoietic_and_lymphoid_tissue),8(prostate),40(breast),10(central_nervous_system),27(ovary),1(penis)	Likely Oncogenic
FUSCC-P110	APC	324	chr5	112176775	112176775	A	-	N1829Ifs*34	exonic	somatic	Frameshift	5399	233	0.041696			Likely Oncogenic
FUSCC-P112	PIK3CB	5291	chr3	138376590	138376590	A	T	Y962N	exonic	somatic	Missense	6419	407	0.05811		ID=COSV56687617;OCCURENCE=1(kidney),2(prostate)
FUSCC-P114	KRAS	3845	chr12	25398285	25398285	C	G	G12R	exonic	somatic	Missense	3067	663	0.173742	VUS	ID=COSV55497582;OCCURENCE=31(thyroid),1(stomach),1(oesophagus),4(endometrium),5(skin),2(upper_aerodigestive_tract),2(central_nervous_system),3(cervix),108(lung),4(small_intestine),2(gastrointestinal_tract_(site_indeterminate)),1(soft_tissue),4(NS),8(bone),10(breast),37(biliary_tract),5(prostate),316(large_intestine),33(ovary),943(pancreas),7(testis),11(urinary_tract),1(peritoneum),33(haematopoiet…	Oncogenic		Level 4
FUSCC-P115	TP53	7157	chr17	7578461	7578461	C	A	V157F	exonic	somatic	Missense	5096	395	0.070548	VUS	ID=COSV52667015;OCCURENCE=9(central_nervous_system),13(ovary),2(kidney),2(endometrium),6(pancreas),1(bone),110(lung),1(NS),16(haematopoietic_and_lymphoid_tissue),4(biliary_tract),21(oesophagus),19(breast),3(prostate),1(adrenal_gland),2(vulva),34(liver),4(stomach),4(urinary_tract),1(thymus),5(skin),3(soft_tissue),1(thyroid),22(large_intestine),37(upper_aerodigestive_tract)	Likely Oncogenic
FUSCC-P121	FANCA	2175	chr16	89874714	89874714	-	CACAATGCCTTGCAGGCTAC	E195Gfs*57	exonic	somatic	Frameshift	1258	332	0.19213			Likely Oncogenic
FUSCC-P124	MSH2	4436	chr2	47710068	47710068	C	T	R929*	exonic	germline	stopgain	124	84	0.392523	VUS			Likely pathogenic
FUSCC-P125	TP53	7157	chr17	7577539	7577539	G	A	R248W	exonic	somatic	Missense	2464	1081	0.302378	Pathogenic	ID=COSV52662035;OCCURENCE=30(endometrium),52(upper_aerodigestive_tract),1(thymus),55(skin),63(central_nervous_system),1(cervix),51(lung),2(genital_tract),1(salivary_gland),11(soft_tissue),11(NS),2(bone),8(thyroid),52(stomach),65(oesophagus),49(ovary),1(penis),44(pancreas),28(urinary_tract),14(kidney),2(pleura),68(haematopoietic_and_lymphoid_tissue),115(breast),15(biliary_tract),17(prostate),5(liv…	Likely Oncogenic
FUSCC-P125	CDKN1B	1027	chr12	12870886	12870896	ACGAAGAGTTA	-	E39Pfs*82	exonic	somatic	Frameshift	1841	1251	0.407359			Likely Oncogenic
FUSCC-P127	TP53	7157	chr17	7574021	7574021	C	A	E336*	exonic	somatic	Stopgain	727	94	0.114078		ID=COSV52746809;OCCURENCE=1(stomach),1(thyroid),1(biliary_tract),7(breast),1(large_intestine),4(oesophagus),1(pancreas),2(central_nervous_system),6(upper_aerodigestive_tract),3(skin),1(ovary),2(NS),2(kidney),7(urinary_tract),5(lung)	Likely Oncogenic
FUSCC-P128	ATM	472	chr11	108202610	108202610	T	-	I2545Tfs*19	exonic	somatic	Frameshift	1822	98	0.051042			Likely Oncogenic		Level 1
FUSCC-P128	FOXA1	3169	chr14	38061249	38061249	T	C	H247R	exonic	somatic	Missense	5623	239	0.04029		ID=COSV51644507;OCCURENCE=1(lung),8(prostate)	Likely Oncogenic
FUSCC-P128	FOXA1	3169	chr14	38060881	38060919	CAGAGGCCAGCGCCCCGGGCCCGGAGCTTATGGGGGGCG	-	A357_S369del	exonic	somatic	InFrameshift	4608	73	0.015628			Predicted Oncogenic
FUSCC-P130	TP53	7157	chr17	7577121	7577121	G	A	R273C	exonic	somatic	Missense	2541	56	0.0199	Pathogenic/Likely_pathogenic	ID=COSV52662066;OCCURENCE=1(eye),11(thyroid),261(large_intestine),55(upper_aerodigestive_tract),2(soft_tissue),13(skin),21(urinary_tract),55(stomach),23(liver),1(testis),10(vulva),5(adrenal_gland),1(peritoneum),69(breast),47(prostate),2(pleura),34(oesophagus),68(haematopoietic_and_lymphoid_tissue),12(biliary_tract),3(salivary_gland),1(NS),37(lung),5(cervix),14(bone),33(pancreas),49(endometrium),1…	Likely Oncogenic
FUSCC-P132	EGFR	1956	chr7	55259533	55259533	C	T	A864V	exonic	somatic	Missense	4777	82	0.016765		ID=COSV51780766;OCCURENCE=2(large_intestine),1(stomach),1(lung),2(endometrium)	Likely Oncogenic
FUSCC-P133	AR	367	chrX	66931246	66931246	C	T	R630W	exonic	somatic	Missense	1589	1498	0.4789	Likely pathogenic	ID=COSV65964052;OCCURENCE=1(endometrium)
FUSCC-P133	TP53	7157	chr17	7578415	7578423	ACCTCCGTC	-	M169_V172delinsI	exonic	somatic	InFrameshift	4677	90	0.018904			Likely Oncogenic
FUSCC-P134	BRCA2	675	chr13	32950929	32950929	G	A	X2918_splice	splicing	somatic	Splicing	4415	109	0.023898	Pathogenic		Likely Oncogenic		Level 1
FUSCC-P134	BRCA2	675	chr13	32954003	32954006	AACA	-	N3024Yfs*3	exonic	somatic	Frameshift	2075	1940	0.495277			Likely Oncogenic		Level 1
FUSCC-P136	FOXA1	3169	chr14	38061218	38061235	GCCGTTCTCGAACATGTT	-	N252_G257del	exonic	somatic	InFrameshift	4748	443	0.085505		ID=COSV51646503;OCCURENCE=2(breast)	Likely Oncogenic
FUSCC-P142	RB1	5925	chr13	48881488	48881488	-	AG	A74Efs*4	exonic	somatic	Frameshift	2675	30	0.011329		ID=COSV57302795;OCCURENCE=1(endometrium),3(small_intestine),1(oesophagus),1(urinary_tract),1(breast)	Likely Oncogenic
FUSCC-P143	TP53	7157	chr17	7579316	7579316	-	A	C124Lfs*25	exonic	somatic	Frameshift	2426	562	0.188212		ID=COSV53231690;OCCURENCE=1(upper_aerodigestive_tract),1(biliary_tract),2(large_intestine)	Likely Oncogenic
FUSCC-P146	TP53	7157	chr17	7578190	7578190	T	C	Y220C	exonic	somatic	Missense	710	1485	0.666218	Pathogenic	ID=COSV52661282;OCCURENCE=1(cervix),1(pituitary),36(central_nervous_system),3(skin),43(upper_aerodigestive_tract),12(endometrium),2(bone),1(NS),4(salivary_gland),14(soft_tissue),51(lung),4(small_intestine),29(stomach),4(thyroid),50(oesophagus),21(pancreas),1(penis),63(ovary),59(haematopoietic_and_lymphoid_tissue),1(peritoneum),2(kidney),1(pleura),20(urinary_tract),15(liver),24(prostate),4(biliary…	Oncogenic
FUSCC-P147	RAD51B	5890	chr14	68292213	68292226	GAAGGTGACTGGTC	-	M39Ifs*8	exonic	somatic	Frameshift	1401	1337	0.489027			Likely Oncogenic		Level 1
FUSCC-P148	FOXA1	3169	chr14	38061212	38061232	GTAGCAGCCGTTCTCGAACAT	-	M253_Y259del	exonic	somatic	InFrameshift	4799	1085	0.185217		ID=COSV51643897;OCCURENCE=1(prostate)	Likely Oncogenic
FUSCC-P148	TP53	7157	chr17	7577594	7577595	AC	-	C229Yfs*10	exonic	somatic	Frameshift	1455	1601	0.533667	Pathogenic	ID=COSV52703049;OCCURENCE=1(pancreas),5(ovary),1(skin),2(NS),2(haematopoietic_and_lymphoid_tissue),1(lung),2(urinary_tract),1(salivary_gland),5(breast),1(biliary_tract),7(large_intestine),2(oesophagus)	Likely Oncogenic
FUSCC-P148	RB1	5925	chr13	48916767	48916767	G	A	W99*	exonic	somatic	Stopgain	4322	173	0.037658	Pathogenic	ID=COSV57294752;OCCURENCE=2(lung),1(cervix),1(central_nervous_system),1(skin),1(upper_aerodigestive_tract)	Likely Oncogenic
FUSCC-P148	RB1	5925	chr13	48955550	48955550	C	T	R556*	exonic	somatic	Stopgain	3748	246	0.060561	Pathogenic	ID=COSV57296489;OCCURENCE=1(large_intestine),1(prostate),1(breast),3(urinary_tract),1(pancreas),1(adrenal_gland),1(oesophagus),1(lung),2(central_nervous_system),3(eye),7(skin)	Likely Oncogenic
FUSCC-P148	APC	324	chr5	112116592	112116592	C	T	R213*	exonic	somatic	Stopgain	1481	45	0.029089	Pathogenic	ID=COSV57321978;OCCURENCE=1(lung),1(thyroid),161(large_intestine)	Likely Oncogenic
FUSCC-P148	RB1	5925	chr13	48923091	48923091	G	C	X180_splice	splicing	somatic	Splicing	1010	297	0.210638			Likely Oncogenic
FUSCC-P149	TP53	7157	chr17	7578191	7578191	A	G	Y220H	exonic	somatic	Missense	2052	296	0.124057	VUS	ID=COSV52760651;OCCURENCE=1(urinary_tract),2(stomach),1(thyroid),1(soft_tissue),10(breast),1(pancreas),1(cervix),1(lung),4(haematopoietic_and_lymphoid_tissue),2(oesophagus),1(central_nervous_system),1(ovary),1(kidney)	Likely Oncogenic
FUSCC-P149	CDKN1B	1027	chr12	12870795	12870795	A	-	N8Tfs*34	exonic	somatic	Frameshift	1588	144	0.083237			Likely Oncogenic
FUSCC-P149	FOXA1	3169	chr14	38061005	38061005	G	-	A329Pfs*21	exonic	somatic	Frameshift	4902	219	0.042992			Likely Oncogenic
FUSCC-P151	NCOR1	9611	chr17	16068377	16068377	C	G	K178N	exonic	somatic	Missense	2919	2500	0.428449		ID=COSV51959222;OCCURENCE=2(haematopoietic_and_lymphoid_tissue),23(upper_aerodigestive_tract),2(skin),1(large_intestine)
FUSCC-P151	CTNNB1	1499	chr3	41266124	41266124	A	G	T41A	exonic	somatic	Missense	5275	64	0.011677	VUS	ID=COSV62687862;OCCURENCE=2(urinary_tract),21(kidney),2(haematopoietic_and_lymphoid_tissue),6(ovary),7(pancreas),9(adrenal_gland),77(large_intestine),4(breast),17(biliary_tract),179(liver),19(prostate),8(lung),3(small_intestine),1(gastrointestinal_tract_(site_indeterminate)),946(soft_tissue),1(NS),1(bone),23(endometrium),10(skin),2(upper_aerodigestive_tract),1(central_nervous_system),1(pituitary)…	Oncogenic
FUSCC-P152	TP53	7157	chr17	7578191	7578191	A	T	Y220N	exonic	somatic	Missense	740	1490	0.657256	VUS	ID=COSV52700454;OCCURENCE=1(haematopoietic_and_lymphoid_tissue),3(biliary_tract),3(oesophagus),2(pancreas),1(genital_tract),1(thyroid),2(upper_aerodigestive_tract),1(large_intestine),3(skin),5(liver),2(stomach),4(breast),2(prostate)	Likely Oncogenic
FUSCC-P157	TP53	7157	chr17	7578406	7578406	C	T	R175H	exonic	somatic	Missense	4224	622	0.12712	Pathogenic	ID=COSV52661038;OCCURENCE=9(vulva),607(large_intestine),24(biliary_tract),173(breast),28(prostate),14(liver),2(pleura),21(kidney),40(urinary_tract),77(haematopoietic_and_lymphoid_tissue),1(peritoneum),8(penis),94(ovary),1(testis),6(adrenal_gland),82(pancreas),120(oesophagus),14(thyroid),124(stomach),14(soft_tissue),13(salivary_gland),1(meninges),3(small_intestine),50(lung),6(bone),7(NS),109(upper…	Oncogenic
FUSCC-P158	AR	367	chrX	66931463	66931463	T	A	L702H	exonic	somatic	Missense	2275	25	0.010799	Likely pathogenic	ID=COSV65953052;OCCURENCE=1(large_intestine),68(prostate)	Likely Oncogenic
FUSCC-P158	FOXA1	3169	chr14	38061242	38061247	GTCCGG	-	P248_D249del	exonic	somatic	InFrameshift	4201	110	0.025516			Predicted Oncogenic
FUSCC-P161	FOXA1	3169	chr14	38061233	38061241	GTTGCCGGA	-	S250_N252del	exonic	somatic	InFrameshift	4780	1051	0.180926			Predicted Oncogenic
FUSCC-P162	FOXA1	3169	chr14	38060812	38060812	G	-	H393Tfs*47	exonic	somatic	Frameshift	5819	122	0.020594			Likely Oncogenic
FUSCC-P163	TP53	7157	chr17	7579467	7579467	C	-	A74Pfs*49	exonic	somatic	Frameshift	11832	170	0.014202		ID=COSV52851457;OCCURENCE=1(ovary),1(biliary_tract)	Likely Oncogenic
FUSCC-P166	TP53	7157	chr17	7574025	7574025	C	-	R335Vfs*10	exonic	somatic	Frameshift	3735	41	0.011024			Likely Oncogenic
FUSCC-P167	AR	367	chrX	66765167	66765167	A	T	Q60L	exonic	somatic	Missense	704	67	0.049084		ID=COSV65954506;OCCURENCE=5(lung),2(soft_tissue),2(skin),1(upper_aerodigestive_tract),1(oesophagus),2(thyroid),2(large_intestine),1(biliary_tract)
FUSCC-P168	RB1	5925	chr13	48942674	48942675	AG	-	R355Nfs*6	exonic	somatic	Frameshift	2396	53	0.021695	Pathogenic		Likely Oncogenic
FUSCC-P174	BRCA2	675	chr13	32972488	32972491	CCTC	-	P3280Hfs*32	exonic	somatic	Frameshift	4471	413	0.08477			Likely Oncogenic		Level 1
FUSCC-P174	PIK3CA	5290	chr3	178936091	178936091	G	A	E545K	exonic	somatic	Missense	3612	763	0.170808	Pathogenic/Likely_pathogenic	ID=COSV55873239;OCCURENCE=12(penis),1(vagina),55(ovary),5(small_intestine),9(kidney),7(gastrointestinal_tract_(site_indeterminate)),41(central_nervous_system),2(haematopoietic_and_lymphoid_tissue),30(biliary_tract),1(parathyroid),84(oesophagus),21(salivary_gland),3(NS),116(cervix),2(bone),14(pancreas),127(lung),1(pituitary),61(endometrium),16(vulva),1(peritoneum),968(breast),20(prostate),24(thyro…	Oncogenic		Level 3B
FUSCC-P178	BRCA2	675	chr13	32930649	32930652	CAGG	-	G2508Vfs*15	exonic	germline	Frameshift	171	129	0.43				Likely pathogenic	Level 1
FUSCC-P178	TP53	7157	chr17	7578457	7578457	C	T	R158H	exonic	somatic	Missense	4114	68	0.016102	Pathogenic/Likely_pathogenic	ID=COSV52680378;OCCURENCE=2(pancreas),9(haematopoietic_and_lymphoid_tissue),5(kidney),8(urinary_tract),12(prostate),5(liver),5(biliary_tract),1(breast),46(large_intestine),21(central_nervous_system),1(thymus),8(upper_aerodigestive_tract),1(endometrium),2(NS),1(salivary_gland),4(soft_tissue),4(lung),10(stomach),3(thyroid),4(oesophagus)	Likely Oncogenic
FUSCC-P178	RB1	5925	chr13	49047527	49047527	G	T	X840_splice	splicing	somatic	Splicing	1774	21	0.011351	Pathogenic	ID=COSV57298928;OCCURENCE=1(lung),1(urinary_tract)	Likely Oncogenic
FUSCC-P179	FOXA1	3169	chr14	38061193	38061193	A	C	F266V	exonic	somatic	Missense	2235	735	0.240668		ID=COSV51643377;OCCURENCE=3(prostate)	Predicted Oncogenic
FUSCC-P179	APC	324	chr5	112173830	112173830	-	A	D849Rfs*2	exonic	somatic	Frameshift	3227	198	0.058859		ID=COSV57329144;OCCURENCE=14(large_intestine)	Likely Oncogenic
FUSCC-P181	BRCA1	672	chr17	41223044	41223044	T	-	E1630Kfs*3	exonic	somatic	Frameshift	1645	4395	0.744915			Likely Oncogenic		Level 1
FUSCC-P184	NCOR1	9611	chr17	16068377	16068377	C	G	K178N	exonic	somatic	Missense	2693	1027	0.259474		ID=COSV51959222;OCCURENCE=2(haematopoietic_and_lymphoid_tissue),23(upper_aerodigestive_tract),2(skin),1(large_intestine)
FUSCC-P184	NCOR1	9611	chr17	16068343	16068343	G	A	R190*	exonic	somatic	Stopgain	2620	446	0.140605		ID=COSV51959653;OCCURENCE=2(thyroid),23(upper_aerodigestive_tract)	Likely Oncogenic
FUSCC-P184	AR	367	chrX	66931463	66931463	T	A	L702H	exonic	somatic	Missense	7911	3374	0.296798	Likely pathogenic	ID=COSV65953052;OCCURENCE=1(large_intestine),68(prostate)	Likely Oncogenic
FUSCC-P184	FOXA1	3169	chr14	38061173	38061196	CGGCTGCTTCTCGCACTTGAAGCG	-	R265_P272del	exonic	somatic	InFrameshift	2500	567	0.185537			Likely Oncogenic
FUSCC-P186	FOXA1	3169	chr14	38061191	38061191	G	C	F266L	exonic	somatic	Missense	5868	371	0.058665		ID=COSV51643681;OCCURENCE=11(breast),2(prostate)	Predicted Oncogenic
FUSCC-P186	AR	367	chrX	66943552	66943552	A	G	T878A	exonic	somatic	Missense	3331	781	0.187066	Pathogenic	ID=COSV65953150;OCCURENCE=4(liver),74(prostate)	Oncogenic
FUSCC-P186	FOXA1	3169	chr14	38060791	38060791	A	G	F400L	exonic	somatic	Missense	6069	401	0.056352			Likely Oncogenic
FUSCC-P194	TP53	7157	chr17	7577566	7577566	-	A	N239*	exonic	somatic	Stopgain	1166	705	0.381081	Pathogenic	ID=COSV52732694;OCCURENCE=1(haematopoietic_and_lymphoid_tissue),1(kidney),3(ovary),2(large_intestine),1(stomach),4(breast)	Likely Oncogenic
FUSCC-P196	BRCA2	675	chr13	32930651	32930651	G	A	G2508S	exonic	germline	Missense	115	117	0.468	VUS			Likely pathogenic
FUSCC-P197	AR	367	chrX	66931463	66931463	T	A	L702H	exonic	somatic	Missense	9343	462	0.046634	Likely pathogenic	ID=COSV65953052;OCCURENCE=1(large_intestine),68(prostate)	Likely Oncogenic
FUSCC-P199	PTEN	5728	chr10	89717770	89717770	A	-	K267Rfs*9	exonic	somatic	Frameshift	3266	229	0.066589	Pathogenic	ID=COSV64288340;OCCURENCE=5(prostate),1(breast),3(biliary_tract),47(large_intestine),2(autonomic_ganglia),2(ovary),2(haematopoietic_and_lymphoid_tissue),1(urinary_tract),11(stomach),1(thyroid),2(central_nervous_system),2(cervix),41(endometrium),1(upper_aerodigestive_tract),1(skin),1(lung)	Likely Oncogenic		Level 4
FUSCC-P199	MSH6	2956	chr2	48030639	48030639	-	C	F1088Lfs*5	exonic	somatic	Frameshift	5088	108	0.020678	Pathogenic	ID=COSV52273592;OCCURENCE=1(central_nervous_system),6(prostate),1(breast),4(small_intestine),1(pancreas),1(urinary_tract),1(lung),1(liver),14(stomach),4(endometrium),1(biliary_tract),31(large_intestine),3(haematopoietic_and_lymphoid_tissue),1(oesophagus),1(skin)	Likely Oncogenic
FUSCC-P199	AR	367	chrX	66937372	66937372	G	T	W742C	exonic	somatic	Missense	2612	119	0.042775		ID=COSV65953384;OCCURENCE=10(prostate)	Likely Oncogenic
FUSCC-P199	RNF43	54894	chr17	56435161	56435161	C	-	G659Vfs*41	exonic	somatic	Frameshift	5072	104	0.020097		ID=COSV68456684;OCCURENCE=4(small_intestine),1(peritoneum),2(breast),12(prostate),224(large_intestine),5(biliary_tract),1(parathyroid),3(oesophagus),10(pancreas),3(urinary_tract),5(endometrium),57(stomach)	Likely Oncogenic
FUSCC-P203	TP53	7157	chr17	7577539	7577539	G	A	R248W	exonic	somatic	Missense	522	1840	0.771165	Pathogenic	ID=COSV52662035;OCCURENCE=30(endometrium),52(upper_aerodigestive_tract),1(thymus),55(skin),63(central_nervous_system),1(cervix),51(lung),2(genital_tract),1(salivary_gland),11(soft_tissue),11(NS),2(bone),8(thyroid),52(stomach),65(oesophagus),49(ovary),1(penis),44(pancreas),28(urinary_tract),14(kidney),2(pleura),68(haematopoietic_and_lymphoid_tissue),115(breast),15(biliary_tract),17(prostate),5(liv…	Likely Oncogenic
FUSCC-P203	PTEN	5728	chr10	89653796	89653798	ATT	-	I33del	exonic	somatic	InFrameshift	351	1145	0.766912	Likely pathogenic	ID=COSV64290280;OCCURENCE=2(skin),6(endometrium),3(central_nervous_system),1(soft_tissue),1(NS),1(pancreas),6(breast),3(prostate)
FUSCC-P204	TP53	7157	chr17	7577121	7577121	G	A	R273C	exonic	somatic	Missense	3549	247	0.064039	Pathogenic/Likely_pathogenic	ID=COSV52662066;OCCURENCE=1(eye),11(thyroid),261(large_intestine),55(upper_aerodigestive_tract),2(soft_tissue),13(skin),21(urinary_tract),55(stomach),23(liver),1(testis),10(vulva),5(adrenal_gland),1(peritoneum),69(breast),47(prostate),2(pleura),34(oesophagus),68(haematopoietic_and_lymphoid_tissue),12(biliary_tract),3(salivary_gland),1(NS),37(lung),5(cervix),14(bone),33(pancreas),49(endometrium),1…	Likely Oncogenic
FUSCC-P204	TP53	7157	chr17	7577139	7577139	G	A	R267W	exonic	somatic	Missense	2937	247	0.076875	Pathogenic/Likely_pathogenic	ID=COSV52678166;OCCURENCE=2(skin),2(thymus),14(large_intestine),4(thyroid),4(stomach),7(liver),2(prostate),1(breast),1(NS),1(oesophagus),1(biliary_tract),2(haematopoietic_and_lymphoid_tissue),3(endometrium),3(lung),1(bone),1(kidney),2(ovary),14(central_nervous_system)	Likely Oncogenic
FUSCC-P204	AR	367	chrX	66943552	66943552	A	G	T878A	exonic	somatic	Missense	2137	1433	0.394331	Pathogenic	ID=COSV65953150;OCCURENCE=4(liver),74(prostate)	Oncogenic
FUSCC-P205	RB1	5925	chr13	48954327	48954328	AT	-	M484Vfs*8	exonic	somatic	Frameshift	975	808	0.453423	Pathogenic	ID=COSV57328104;OCCURENCE=1(urinary_tract),1(skin)	Likely Oncogenic
FUSCC-P206	ATM	472	chr11	108183186	108183186	G	-	S1990Vfs*10	exonic	somatic	Frameshift	2656	322	0.108345			Likely Oncogenic		Level 1
FUSCC-P206	AR	367	chrX	66765148	66765148	-	TGC	L57dup	exonic	somatic	InFrameshift	928	13	0.013889	Pathogenic	ID=COSV65963743;OCCURENCE=1(endometrium),1(stomach)
FUSCC-P209	PIK3CA	5290	chr3	178952085	178952085	A	G	H1047R	exonic	somatic	Missense	4784	1096	0.183002	Pathogenic	ID=COSV55873195;OCCURENCE=1(testis),1(vulva),2156(breast),27(prostate),63(soft_tissue),5(meninges),12(skin),32(thyroid),82(upper_aerodigestive_tract),489(large_intestine),60(stomach),18(liver),49(urinary_tract),8(kidney),5(small_intestine),117(ovary),2(penis),57(central_nervous_system),8(gastrointestinal_tract_(site_indeterminate)),28(salivary_gland),17(NS),22(oesophagus),5(haematopoietic_and_lym…	Oncogenic		Level 3B
FUSCC-P209	NCOR1	9611	chr17	15967451	15967451	G	A	R1718W	exonic	somatic	Missense	4763	502	0.094432		ID=COSV51969413;OCCURENCE=3(central_nervous_system),1(endometrium),1(stomach)
FUSCC-P209	TP53	7157	chr17	7577121	7577121	G	A	R273C	exonic	somatic	Missense	4126	401	0.087231	Pathogenic/Likely_pathogenic	ID=COSV52662066;OCCURENCE=1(eye),11(thyroid),261(large_intestine),55(upper_aerodigestive_tract),2(soft_tissue),13(skin),21(urinary_tract),55(stomach),23(liver),1(testis),10(vulva),5(adrenal_gland),1(peritoneum),69(breast),47(prostate),2(pleura),34(oesophagus),68(haematopoietic_and_lymphoid_tissue),12(biliary_tract),3(salivary_gland),1(NS),37(lung),5(cervix),14(bone),33(pancreas),49(endometrium),1…	Likely Oncogenic
FUSCC-P209	TP53	7157	chr17	7572963	7572963	T	-	K382Nfs*40	exonic	somatic	Frameshift	3912	444	0.101928		ID=COSV52717002;OCCURENCE=2(central_nervous_system),1(biliary_tract),2(lung),1(bone),2(endometrium),3(prostate),1(breast),6(large_intestine),1(soft_tissue),1(urinary_tract),2(stomach),2(liver)	Likely Oncogenic
FUSCC-P209	RNF43	54894	chr17	56435161	56435161	C	-	G659Vfs*41	exonic	somatic	Frameshift	4262	409	0.087674		ID=COSV68456684;OCCURENCE=4(small_intestine),1(peritoneum),2(breast),12(prostate),224(large_intestine),5(biliary_tract),1(parathyroid),3(oesophagus),10(pancreas),3(urinary_tract),5(endometrium),57(stomach)	Likely Oncogenic
FUSCC-P209	CDKN1B	1027	chr12	12871171	12871171	-	A	T135Dfs*2	exonic	somatic	Frameshift	2766	131	0.045804			Likely Oncogenic
FUSCC-P212	AR	367	chrX	66937372	66937372	G	C	W742C	exonic	somatic	Missense	3915	105	0.025729		ID=COSV65953076;OCCURENCE=10(prostate)	Likely Oncogenic
FUSCC-P212	TP53	7157	chr17	7579692	7579705	GTCCTTACCAGAAC	-	X31_splice	exonic	somatic	InFrameshift	2989	146	0.046571			Likely Oncogenic
FUSCC-P213	TP53	7157	chr17	7577594	7577595	AC	-	C229Yfs*10	exonic	somatic	Frameshift	1272	953	0.437758	Pathogenic	ID=COSV52703049;OCCURENCE=1(pancreas),5(ovary),1(skin),2(NS),2(haematopoietic_and_lymphoid_tissue),1(lung),2(urinary_tract),1(salivary_gland),5(breast),1(biliary_tract),7(large_intestine),2(oesophagus)	Likely Oncogenic
FUSCC-P213	AR	367	chrX	66937372	66937372	G	C	W742C	exonic	somatic	Missense	4268	111	0.02509		ID=COSV65953076;OCCURENCE=10(prostate)	Likely Oncogenic
FUSCC-P216	ATM	472	chr11	108196261	108196262	AG	-	N2267Hfs*5	exonic	somatic	Frameshift	1053	757	0.435308			Likely Oncogenic		Level 1
FUSCC-P222	FOXA1	3169	chr14	38061249	38061249	T	A	H247L	exonic	somatic	Missense	4306	2970	0.400918		ID=COSV51647552;OCCURENCE=2(prostate)	Likely Oncogenic
FUSCC-P223	TP53	7157	chr17	7577105	7577105	G	C	P278R	exonic	somatic	Missense	2809	416	0.12549	VUS	ID=COSV52661225;OCCURENCE=3(stomach),1(urinary_tract),1(skin),1(thyroid),3(upper_aerodigestive_tract),8(large_intestine),9(breast),1(endometrium),3(pancreas),8(lung),7(haematopoietic_and_lymphoid_tissue),1(biliary_tract),6(oesophagus),1(central_nervous_system),6(ovary)	Likely Oncogenic
FUSCC-P223	APC	324	chr5	112175676	112175677	AG	-	S1465Wfs*3	exonic	somatic	Frameshift	3255	63	0.019231	Pathogenic	ID=COSV57320567;OCCURENCE=1(pancreas),152(large_intestine),2(biliary_tract),6(prostate),5(small_intestine),1(lung),1(salivary_gland),2(endometrium),16(stomach)	Likely Oncogenic
FUSCC-P224	BRCA2	675	chr13	32944540	32944541	TT	-	S2779Cfs*2	exonic	somatic	Frameshift	1953	916	0.319275			Likely Oncogenic		Level 1
FUSCC-P224	FOXA1	3169	chr14	38061224	38061229	CTCGAA	-	F254_E255del	exonic	somatic	InFrameshift	2673	1060	0.286332		ID=COSV51648794;OCCURENCE=2(prostate)	Likely Oncogenic
FUSCC-P226	TP53	7157	chr17	7576865	7576865	A	C	Y327*	exonic	somatic	Stopgain	3352	261	0.070943	Likely pathogenic	ID=COSV52678878;OCCURENCE=1(biliary_tract),1(pancreas),2(ovary),1(central_nervous_system),1(upper_aerodigestive_tract),2(prostate),3(breast)	Likely Oncogenic
FUSCC-P227	PTEN	5728	chr10	89692995	89692995	C	T	T160I	exonic	somatic	Missense	1977	127	0.059709	Likely pathogenic	ID=COSV64307977;OCCURENCE=1(eye),1(central_nervous_system)	Oncogenic		Level 4
FUSCC-P227	FOXA1	3169	chr14	38061223	38061228	TCTCGA	-	F254_N256delinsY	exonic	somatic	InFrameshift	4560	460	0.092462		ID=COSV51644065;OCCURENCE=8(prostate)	Likely Oncogenic
FUSCC-P227	MSH6	2956	chr2	48028285	48028285	G	A	A1055T	exonic	somatic	Missense	2912	298	0.090743	VUS	ID=COSV52276308;OCCURENCE=1(large_intestine),1(pancreas),1(small_intestine)
FUSCC-P227	TP53	7157	chr17	7577539	7577539	G	A	R248W	exonic	somatic	Missense	3350	182	0.050654	Pathogenic	ID=COSV52662035;OCCURENCE=30(endometrium),52(upper_aerodigestive_tract),1(thymus),55(skin),63(central_nervous_system),1(cervix),51(lung),2(genital_tract),1(salivary_gland),11(soft_tissue),11(NS),2(bone),8(thyroid),52(stomach),65(oesophagus),49(ovary),1(penis),44(pancreas),28(urinary_tract),14(kidney),2(pleura),68(haematopoietic_and_lymphoid_tissue),115(breast),15(biliary_tract),17(prostate),5(liv…	Likely Oncogenic
FUSCC-P227	ATM	472	chr11	108114823	108114823	T	C	S214P	exonic	somatic	Missense	4027	53	0.012927	VUS	ID=COSV53739922;OCCURENCE=1(large_intestine),1(stomach),1(small_intestine)
FUSCC-P227	ERF	2077	chr19	42752695	42752695	C	-	L525Sfs*6	exonic	somatic	Frameshift	2517	522	0.174992	VUS	ID=COSV55895285;OCCURENCE=4(stomach),1(large_intestine)	Likely Oncogenic
FUSCC-P227	APC	324	chr5	112178879	112178879	C	T	R2530W	exonic	somatic	Missense	4381	297	0.063017	VUS	ID=COSV57334541;OCCURENCE=3(large_intestine)
FUSCC-P227	AR	367	chrX	66943606	66943606	A	G	M896V	exonic	somatic	Missense	2479	33	0.013023		ID=COSV65952839;OCCURENCE=3(prostate)
FUSCC-P227	AR	367	chrX	66937372	66937372	G	T	W742C	exonic	somatic	Missense	3037	346	0.10064		ID=COSV65953384;OCCURENCE=10(prostate)	Likely Oncogenic
FUSCC-P227	FANCA	2175	chr16	89809210	89809210	-	CT	E1255Rfs*12	exonic	somatic	Frameshift	3082	48	0.015355	Pathogenic/Likely_pathogenic		Likely Oncogenic
FUSCC-P227	ERF	2077	chr19	42753612	42753612	G	A	R218*	exonic	somatic	Stopgain	5873	321	0.051344			Likely Oncogenic
FUSCC-P235	BRCA2	675	chr13	32914894	32914898	TAACT	-	N2135Kfs*3	exonic	somatic	Frameshift	1382	1151	0.455661	Pathogenic	ID=COSV99061641;OCCURENCE=1(prostate),1(breast)	Likely Oncogenic		Level 1
FUSCC-P236	TP53	7157	chr17	7577539	7577539	G	A	R248W	exonic	somatic	Missense	3637	39	0.010381	Pathogenic	ID=COSV52662035;OCCURENCE=30(endometrium),52(upper_aerodigestive_tract),1(thymus),55(skin),63(central_nervous_system),1(cervix),51(lung),2(genital_tract),1(salivary_gland),11(soft_tissue),11(NS),2(bone),8(thyroid),52(stomach),65(oesophagus),49(ovary),1(penis),44(pancreas),28(urinary_tract),14(kidney),2(pleura),68(haematopoietic_and_lymphoid_tissue),115(breast),15(biliary_tract),17(prostate),5(liv…	Likely Oncogenic
FUSCC-P242	PIK3CA	5290	chr3	178936082	178936082	G	A	E542K	exonic	somatic	Missense	3076	54	0.016875	Pathogenic/Likely_pathogenic	ID=COSV55873227;OCCURENCE=2(genital_tract),11(salivary_gland),5(gastrointestinal_tract_(site_indeterminate)),16(soft_tissue),72(lung),3(small_intestine),1(bone),4(NS),35(skin),1(thymus),75(upper_aerodigestive_tract),81(endometrium),56(cervix),1(pituitary),25(central_nervous_system),31(oesophagus),28(thyroid),41(stomach),14(kidney),114(urinary_tract),4(haematopoietic_and_lymphoid_tissue),8(penis),…	Oncogenic		Level 3B
FUSCC-P242	CDKN2A	1029	chr9	21971108	21971108	C	T	D84N	exonic	somatic	Missense	4198	166	0.037591	VUS	ID=COSV58683289;OCCURENCE=2(upper_aerodigestive_tract),4(biliary_tract),3(oesophagus),5(skin),2(pancreas),8(lung),3(urinary_tract),1(penis),1(ovary),1(central_nervous_system),2(breast)	Likely Oncogenic		Level 4
FUSCC-P250	FOXA1	3169	chr14	38061192	38061192	A	G	F266S	exonic	somatic	Missense	5706	73	0.011909		ID=COSV51647202;OCCURENCE=1(breast),1(prostate)	Predicted Oncogenic
FUSCC-P250	CTNNB1	1499	chr3	41266101	41266101	C	T	S33F	exonic	somatic	Missense	5715	74	0.012641	Pathogenic/Likely_pathogenic	ID=COSV62688300;OCCURENCE=1(thyroid),9(stomach),11(lung),2(small_intestine),2(soft_tissue),1(NS),1(bone),22(endometrium),20(skin),2(upper_aerodigestive_tract),35(central_nervous_system),8(pituitary),1(cervix),4(large_intestine),2(biliary_tract),27(liver),2(prostate),4(urinary_tract),1(kidney),1(haematopoietic_and_lymphoid_tissue),7(ovary),12(pancreas),1(testis),3(adrenal_gland)	Likely Oncogenic
FUSCC-P252	BRIP1	83990	chr17	59761335	59761335	C	-	S1025Hfs*34	exonic	somatic	Frameshift	1727	7636	0.816859	VUS		Likely Oncogenic		Level 1
FUSCC-P255	TP53	7157	chr17	7578441	7578441	G	C	Y163*	exonic	somatic	Stopgain	5036	92	0.017861	Pathogenic	ID=COSV53211332;OCCURENCE=1(biliary_tract),1(breast),1(large_intestine),3(stomach),2(upper_aerodigestive_tract)	Likely Oncogenic
FUSCC-P258	ATR	545	chr3	142188929	142188929	T	-	A2107Lfs*9	exonic	somatic	Frameshift	1182	13	0.010879			Likely Oncogenic
FUSCC-P260	ATM	472	chr11	108160530	108160530	T	C	X1479_splice	splicing	somatic	Splicing	992	1565	0.606589	Pathogenic/Likely_pathogenic		Likely Oncogenic		Level 1
FUSCC-P262	BRCA2	675	chr13	32932014	32932014	G	A	G2585R	exonic	somatic	Missense	2190	424	0.160121	VUS		Likely Oncogenic		Level 1
FUSCC-P262	FOXA1	3169	chr14	38061191	38061191	G	T	F266L	exonic	somatic	Missense	3455	1525	0.298026		ID=COSV51647960;OCCURENCE=2(breast),1(liver),4(prostate)	Predicted Oncogenic
FUSCC-P262	FOXA1	3169	chr14	38060933	38060933	T	-	A353Pfs*8	exonic	somatic	Frameshift	4908	607	0.110969			Likely Oncogenic
FUSCC-P269	PTEN	5728	chr10	89720795	89720795	C	-	L316*	exonic	somatic	Stopgain	1513	313	0.172357			Likely Oncogenic		Level 4
FUSCC-P269	NCOR1	9611	chr17	16068377	16068377	C	G	K178N	exonic	somatic	Missense	3033	4628	0.578428		ID=COSV51959222;OCCURENCE=2(haematopoietic_and_lymphoid_tissue),23(upper_aerodigestive_tract),2(skin),1(large_intestine)
FUSCC-P269	AR	367	chrX	66937372	66937372	G	C	W742C	exonic	somatic	Missense	7950	372	0.043367		ID=COSV65953076;OCCURENCE=10(prostate)	Likely Oncogenic
FUSCC-P273	FOXA1	3169	chr14	38061209	38061229	CAAGTAGCAGCCGTTCTCGAA	-	F254_L260del	exonic	somatic	InFrameshift	1137	104	0.084074		ID=COSV51645848;OCCURENCE=2(prostate)	Likely Oncogenic
FUSCC-P275	PIK3CA	5290	chr3	178936082	178936082	G	A	E542K	exonic	somatic	Missense	3540	929	0.196074	Pathogenic/Likely_pathogenic	ID=COSV55873227;OCCURENCE=2(genital_tract),11(salivary_gland),5(gastrointestinal_tract_(site_indeterminate)),16(soft_tissue),72(lung),3(small_intestine),1(bone),4(NS),35(skin),1(thymus),75(upper_aerodigestive_tract),81(endometrium),56(cervix),1(pituitary),25(central_nervous_system),31(oesophagus),28(thyroid),41(stomach),14(kidney),114(urinary_tract),4(haematopoietic_and_lymphoid_tissue),8(penis),…	Oncogenic		Level 3B
FUSCC-P275	FOXA1	3169	chr14	38061204	38061204	C	T	R262H	exonic	somatic	Missense	1731	298	0.141972		ID=COSV51650867;OCCURENCE=1(stomach),3(breast),2(prostate)
FUSCC-P284	FOXA1	3169	chr14	38061212	38061232	GTAGCAGCCGTTCTCGAACAT	-	M253_Y259del	exonic	somatic	InFrameshift	3965	206	0.049579		ID=COSV51643897;OCCURENCE=1(prostate)	Likely Oncogenic
FUSCC-P289	AR	367	chrX	66931463	66931463	T	A	L702H	exonic	somatic	Missense	2649	76	0.027338	Likely pathogenic	ID=COSV65953052;OCCURENCE=1(large_intestine),68(prostate)	Likely Oncogenic
FUSCC-P290	NCOR1	9611	chr17	16068377	16068377	C	G	K178N	exonic	somatic	Missense	2649	362	0.115766		ID=COSV51959222;OCCURENCE=2(haematopoietic_and_lymphoid_tissue),23(upper_aerodigestive_tract),2(skin),1(large_intestine)
FUSCC-P290	TP53	7157	chr17	7577121	7577121	G	A	R273C	exonic	somatic	Missense	2261	41	0.017634	Pathogenic/Likely_pathogenic	ID=COSV52662066;OCCURENCE=1(eye),11(thyroid),261(large_intestine),55(upper_aerodigestive_tract),2(soft_tissue),13(skin),21(urinary_tract),55(stomach),23(liver),1(testis),10(vulva),5(adrenal_gland),1(peritoneum),69(breast),47(prostate),2(pleura),34(oesophagus),68(haematopoietic_and_lymphoid_tissue),12(biliary_tract),3(salivary_gland),1(NS),37(lung),5(cervix),14(bone),33(pancreas),49(endometrium),1…	Likely Oncogenic
FUSCC-P290	NBN	4683	chr8	90967512	90967512	T	-	R466Gfs*18	exonic	somatic	Frameshift	2368	45	0.018649	Likely pathogenic	ID=COSV55371538;OCCURENCE=3(endometrium),1(soft_tissue),4(NS),8(stomach),1(pancreas),1(breast),15(large_intestine)	Likely Oncogenic
FUSCC-P295	KRAS	3845	chr12	25380276	25380276	T	C	Q61R	exonic	somatic	Missense	4094	1529	0.26353	VUS	ID=COSV55498739;OCCURENCE=1(cervix),1(central_nervous_system),42(pancreas),6(skin),1(upper_aerodigestive_tract),13(haematopoietic_and_lymphoid_tissue),3(genital_tract),11(lung),1(prostate),3(stomach),2(biliary_tract),44(thyroid),40(large_intestine),1(oesophagus)	Oncogenic		Level 4
FUSCC-P295	APC	324	chr5	112175693	112175696	AAGC	-	Q1469Lfs*3	exonic	somatic	Frameshift	3377	1736	0.341463			Likely Oncogenic
FUSCC-P297	TP53	7157	chr17	7577548	7577548	C	T	G245S	exonic	somatic	Missense	1272	1600	0.545331	Pathogenic	ID=COSV52661877;OCCURENCE=4(soft_tissue),4(salivary_gland),16(lung),7(small_intestine),1(bone),3(NS),12(skin),29(upper_aerodigestive_tract),13(endometrium),2(cervix),45(central_nervous_system),36(oesophagus),6(thyroid),55(stomach),2(kidney),15(urinary_tract),39(haematopoietic_and_lymphoid_tissue),1(penis),27(ovary),1(adrenal_gland),24(pancreas),6(vulva),218(large_intestine),5(biliary_tract),48(br…	Oncogenic
FUSCC-P298	PTEN	5728	chr10	89692920	89692920	-	A	C136Mfs*44	exonic	somatic	Frameshift	2204	1527	0.405793	Pathogenic	ID=COSV64292701;OCCURENCE=6(breast),1(bone),4(endometrium)	Likely Oncogenic		Level 4
FUSCC-P302	TP53	7157	chr17	7577530	7577530	T	G	I251L	exonic	somatic	Missense	1041	1507	0.5717	Pathogenic/Likely_pathogenic	ID=COSV52702261;OCCURENCE=1(central_nervous_system),1(haematopoietic_and_lymphoid_tissue),4(stomach),2(large_intestine),1(thyroid)	Likely Oncogenic
FUSCC-P304	BRCA2	675	chr13	32914289	32914289	A	-	N1933Tfs*30	exonic	somatic	Frameshift	3062	2927	0.491602			Likely Oncogenic		Level 1
FUSCC-P304	TP53	7157	chr17	7577499	7577499	C	G	S261T	exonic	somatic	Missense	2143	1205	0.356614	VUS	ID=COSV52929094;OCCURENCE=4(haematopoietic_and_lymphoid_tissue)	Likely Oncogenic
FUSCC-P304	RB1	5925	chr13	48954332	48954348	TCTTTATTGGCGTGCGC	-	L486*	exonic	somatic	Frameshift	3440	127	0.035785		ID=COSV99031798;OCCURENCE=1(breast)	Likely Oncogenic
FUSCC-P308	PTEN	5728	chr10	89720763	89720763	-	T	I306Yfs*6	exonic	somatic	Frameshift	2955	305	0.093587			Likely Oncogenic		Level 4
FUSCC-P308	FOXA1	3169	chr14	38061227	38061241	GAACATGTTGCCGGA	-	S250_F254del	exonic	somatic	InFrameshift	5108	367	0.067377		ID=COSV51643402;OCCURENCE=1(breast),2(prostate)	Likely Oncogenic
FUSCC-P308	APC	324	chr5	112175802	112175802	C	-	S1505Afs*2	exonic	somatic	Frameshift	3398	537	0.137095			Likely Oncogenic
FUSCC-P311	TP53	7157	chr17	7578508	7578508	C	T	C141Y	exonic	somatic	Missense	3940	990	0.198079	Pathogenic	ID=COSV52664953;OCCURENCE=2(soft_tissue),6(lung),1(bone),10(upper_aerodigestive_tract),6(endometrium),8(central_nervous_system),10(oesophagus),1(thyroid),8(stomach),5(urinary_tract),11(haematopoietic_and_lymphoid_tissue),5(ovary),1(testis),4(pancreas),22(large_intestine),2(biliary_tract),22(breast),7(prostate),5(liver)	Likely Oncogenic
FUSCC-P311	APC	324	chr5	112175390	112175390	C	T	Q1367*	exonic	somatic	Stopgain	3575	482	0.117332	Likely pathogenic	ID=COSV57323776;OCCURENCE=1(lung),94(large_intestine)	Likely Oncogenic
FUSCC-P311	APC	324	chr5	112174766	112174766	C	-	P1159Qfs*6	exonic	somatic	Frameshift	3547	465	0.116483			Likely Oncogenic
FUSCC-P314	CHEK2	11200	chr22	29121266	29121266	G	A	R137*	exonic	germline	stopgain	103	102	0.485714	Pathogenic			Pathogenic	Level 1
FUSCC-P315	PTEN	5728	chr10	89653845	89653845	A	G	N48S	exonic	somatic	Missense	1082	1283	0.51713			Likely Oncogenic		Level 4
FUSCC-P315	NCOR1	9611	chr17	16068377	16068377	C	G	K178N	exonic	somatic	Missense	2587	2856	0.498778		ID=COSV51959222;OCCURENCE=2(haematopoietic_and_lymphoid_tissue),23(upper_aerodigestive_tract),2(skin),1(large_intestine)
FUSCC-P316	RAD51D	5892	chr17	33434458	33434458	-	TA	K91Ifs*13	exonic	germline	Frameshift	35	31	0.455882	Pathogenic/Likely_pathogenic			Pathogenic	Level 1
FUSCC-P316	FOXA1	3169	chr14	38061248	38061248	G	C	H247Q	exonic	somatic	Missense	1560	789	0.332771		ID=COSV51644269;OCCURENCE=1(breast),1(prostate)	Likely Oncogenic
FUSCC-P321	NCOR1	9611	chr17	16068377	16068377	C	G	K178N	exonic	somatic	Missense	5238	2743	0.323581		ID=COSV51959222;OCCURENCE=2(haematopoietic_and_lymphoid_tissue),23(upper_aerodigestive_tract),2(skin),1(large_intestine)
FUSCC-P327	BRCA1	672	chr17	41247880	41247880	A	-	L218Wfs*16	exonic	somatic	Frameshift	1784	27	0.014934			Likely Oncogenic		Level 1
FUSCC-P327	TP53	7157	chr17	7578493	7578493	C	T	W146*	exonic	somatic	Stopgain	4826	174	0.034551	Pathogenic	ID=COSV52661900;OCCURENCE=1(thyroid),5(stomach),6(oesophagus),3(skin),4(upper_aerodigestive_tract),5(central_nervous_system),3(lung),2(soft_tissue),3(breast),1(biliary_tract),3(liver),4(prostate),9(large_intestine),6(ovary),5(pancreas),1(adrenal_gland),5(urinary_tract),1(peritoneum),8(haematopoietic_and_lymphoid_tissue)	Likely Oncogenic
FUSCC-P327	CTNNB1	1499	chr3	41266131	41266139	CTCCTTCTC	-	A43_L46delinsV	exonic	somatic	InFrameshift	2962	30	0.010115			Likely Oncogenic
FUSCC-P328	PTEN	5728	chr10	89624270	89624270	-	AT	Q17Ifs*8	exonic	somatic	Frameshift	1937	116	0.056696			Likely Oncogenic		Level 4
FUSCC-P330	BRCA2	675	chr13	32968943	32968943	T	A	L3125H	exonic	somatic	Missense	2161	28	0.012567	VUS		Likely Oncogenic		Level 1
FUSCC-P330	BRAF	673	chr7	140453134	140453134	T	C	K601E	exonic	somatic	Missense	2622	1290	0.324528	Pathogenic	ID=COSV56058494;OCCURENCE=9(large_intestine),15(prostate),1(stomach),2(biliary_tract),56(thyroid),2(breast),7(haematopoietic_and_lymphoid_tissue),12(NS),1(soft_tissue),2(salivary_gland),13(lung),1(small_intestine),37(skin),1(upper_aerodigestive_tract),1(endometrium),1(ovary)	Likely Oncogenic		Level 3B
FUSCC-P330	TP53	7157	chr17	7578236	7578236	A	C	Y205D	exonic	somatic	Missense	1946	2124	0.508986	VUS	ID=COSV52760580;OCCURENCE=1(NS),3(upper_aerodigestive_tract),2(skin),2(central_nervous_system),1(oesophagus),1(stomach),1(urinary_tract),7(haematopoietic_and_lymphoid_tissue),2(pancreas),5(large_intestine),2(breast),1(prostate)	Likely Oncogenic
FUSCC-P337	NCOR1	9611	chr17	16068343	16068343	G	A	R190*	exonic	somatic	Stopgain	3410	368	0.09487		ID=COSV51959653;OCCURENCE=2(thyroid),23(upper_aerodigestive_tract)	Likely Oncogenic
FUSCC-P342	TP53	7157	chr17	7579530	7579530	-	T	W53Mfs*4	exonic	somatic	Frameshift	3970	41	0.010333	Pathogenic	ID=COSV53136874;OCCURENCE=1(pancreas),1(large_intestine)	Likely Oncogenic
FUSCC-P344	APC	324	chr5	112175642	112175642	G	T	E1451*	exonic	somatic	Stopgain	1234	24	0.018663		ID=COSV57351757;OCCURENCE=9(large_intestine)	Likely Oncogenic
FUSCC-P344	NCOR1	9611	chr17	15942970	15942970	T	-	X2245_splice	splicing	somatic	Splicing	538	6	0.011152			Likely Oncogenic
FUSCC-P346	NCOR1	9611	chr17	16029445	16029445	-	T	E529Rfs*7	exonic	somatic	Frameshift	1518	83	0.051521		ID=COSV51963634;OCCURENCE=1(breast),2(prostate),1(large_intestine),1(stomach),1(central_nervous_system),1(haematopoietic_and_lymphoid_tissue),1(lung)	Likely Oncogenic
FUSCC-P346	TP53	7157	chr17	7577592	7577593	GT	-	T230Hfs*9	exonic	somatic	Frameshift	2452	160	0.061752			Likely Oncogenic
FUSCC-P349	FOXA1	3169	chr14	38061191	38061191	G	T	F266L	exonic	somatic	Missense	2887	661	0.182546		ID=COSV51647960;OCCURENCE=2(breast),1(liver),4(prostate)	Predicted Oncogenic
FUSCC-P351	AR	367	chrX	66931463	66931463	T	A	L702H	exonic	somatic	Missense	3415	180	0.049167	Likely pathogenic	ID=COSV65953052;OCCURENCE=1(large_intestine),68(prostate)	Likely Oncogenic
FUSCC-P354	TP53	7157	chr17	7578529	7578529	A	C	F134C	exonic	somatic	Missense	1911	988	0.333558	Likely pathogenic	ID=COSV52722353;OCCURENCE=1(endometrium),2(pancreas),2(biliary_tract),2(haematopoietic_and_lymphoid_tissue),1(central_nervous_system),2(ovary),2(stomach),1(urinary_tract),1(soft_tissue),3(large_intestine),1(upper_aerodigestive_tract),5(breast)	Likely Oncogenic
FUSCC-P354	PIK3R1	5295	chr5	67593274	67593274	A	T	K674*	exonic	somatic	Stopgain	2839	703	0.196588			Likely Oncogenic
FUSCC-P359	ATM	472	chr11	108117707	108117708	AA	-	K307Mfs*10	exonic	germline	Frameshift	199	187	0.486979	Pathogenic			Likely pathogenic	Level 1
FUSCC-P360	PTEN	5728	chr10	89717770	89717770	A	-	K267Rfs*9	exonic	somatic	Frameshift	1479	82	0.053247	Pathogenic	ID=COSV64288340;OCCURENCE=5(prostate),1(breast),3(biliary_tract),47(large_intestine),2(autonomic_ganglia),2(ovary),2(haematopoietic_and_lymphoid_tissue),1(urinary_tract),11(stomach),1(thyroid),2(central_nervous_system),2(cervix),41(endometrium),1(upper_aerodigestive_tract),1(skin),1(lung)	Likely Oncogenic		Level 4
FUSCC-P360	RNF43	54894	chr17	56435094	56435094	A	-	H683Ifs*17	exonic	somatic	Frameshift	3580	179	0.047925		ID=COSV101348351;OCCURENCE=1(stomach)	Likely Oncogenic
FUSCC-P360	ERF	2077	chr19	42753479	42753479	G	-	P262Lfs*9	exonic	somatic	Frameshift	3873	168	0.041718	Pathogenic		Likely Oncogenic
FUSCC-P360	FANCA	2175	chr16	89816201	89816202	AG	-	L1059Dfs*56	exonic	somatic	Frameshift	2673	127	0.046148			Likely Oncogenic
FUSCC-P361	ATM	472	chr11	108139185	108139185	T	-	F897Sfs*2	exonic	somatic	Frameshift	992	1413	0.58875			Likely Oncogenic		Level 1
FUSCC-P361	FOXA1	3169	chr14	38061469	38061469	A	T	S174T	exonic	somatic	Missense	2836	1374	0.316663		ID=COSV51643368;OCCURENCE=4(prostate)
FUSCC-P362	FOXA1	3169	chr14	38061233	38061242	GTTGCCGGAG	-	D249Efs*69	exonic	somatic	Frameshift	2197	130	0.056522			Likely Oncogenic
FUSCC-P365	BRCA2	675	chr13	32954022	32954022	-	A	T3033Nfs*11	exonic	somatic	Frameshift	622	9	0.014331	Pathogenic	ID=COSV66447774;OCCURENCE=2(stomach),1(large_intestine),9(upper_aerodigestive_tract),1(breast),1(prostate),1(lung),1(haematopoietic_and_lymphoid_tissue)	Likely Oncogenic		Level 1
FUSCC-P365	TP53	7157	chr17	7579902	7579902	G	A	P4L	exonic	somatic	Missense	534	7	0.012868	VUS	ID=COSV52800363;OCCURENCE=1(lung),1(breast),1(stomach),1(soft_tissue)
FUSCC-P365	FOXA1	3169	chr14	38061199	38061199	-	CTG	Q263dup	exonic	somatic	InFrameshift	1438	602	0.285173			Predicted Oncogenic
FUSCC-P366	FOXA1	3169	chr14	38061185	38061202	GCACTTGAAGCGCTTCTG	-	Q263_C268del	exonic	somatic	InFrameshift	3225	628	0.16457		ID=COSV51644041;OCCURENCE=2(prostate),1(salivary_gland)	Likely Oncogenic
FUSCC-P368	TP53	7157	chr17	7578406	7578406	C	T	R175H	exonic	somatic	Missense	4239	559	0.115305	Pathogenic	ID=COSV52661038;OCCURENCE=9(vulva),607(large_intestine),24(biliary_tract),173(breast),28(prostate),14(liver),2(pleura),21(kidney),40(urinary_tract),77(haematopoietic_and_lymphoid_tissue),1(peritoneum),8(penis),94(ovary),1(testis),6(adrenal_gland),82(pancreas),120(oesophagus),14(thyroid),124(stomach),14(soft_tissue),13(salivary_gland),1(meninges),3(small_intestine),50(lung),6(bone),7(NS),109(upper…	Oncogenic
FUSCC-P369	FOXA1	3169	chr14	38061231	38061231	A	T	M253K	exonic	somatic	Missense	4707	117	0.022991		ID=COSV51643636;OCCURENCE=3(breast),6(prostate)	Likely Oncogenic
FUSCC-P370	FOXA1	3169	chr14	38061207	38061207	C	T	R261H	exonic	somatic	Missense	4741	568	0.105263		ID=COSV51646268;OCCURENCE=1(breast),2(prostate)	Likely Oncogenic
FUSCC-P370	AR	367	chrX	66937372	66937372	G	T	W742C	exonic	somatic	Missense	3684	81	0.020245		ID=COSV65953384;OCCURENCE=10(prostate)	Likely Oncogenic
FUSCC-P370	AR	367	chrX	66937371	66937371	G	T	W742L	exonic	somatic	Missense	3746	197	0.049287	Pathogenic	ID=COSV65956522;OCCURENCE=5(prostate)	Oncogenic
FUSCC-P371	FOXA1	3169	chr14	38061207	38061207	C	T	R261H	exonic	somatic	Missense	6167	105	0.016556		ID=COSV51646268;OCCURENCE=1(breast),2(prostate)	Likely Oncogenic
FUSCC-P376	BRCA2	675	chr13	32907420	32907421	-	A	I605Nfs*11	exonic	germline	Frameshift	178	104	0.378182	Pathogenic			Pathogenic	Level 1
FUSCC-P377	PTEN	5728	chr10	89692835	89692835	G	T	D107Y	exonic	somatic	Missense	3454	1624	0.309098	VUS	ID=COSV64296475;OCCURENCE=3(endometrium),3(central_nervous_system),1(large_intestine)	Likely Oncogenic		Level 4
FUSCC-P377	EGFR	1956	chr7	55259469	55259469	G	A	V843I	exonic	somatic	Missense	10241	818	0.073225	VUS	ID=COSV51767379;OCCURENCE=1(stomach),3(large_intestine),1(upper_aerodigestive_tract),3(lung),2(biliary_tract)	Likely Oncogenic
FUSCC-P380	PTEN	5728	chr10	89720828	89720841	AAAGCAAATAAAGA	-	K327Qfs*11	exonic	somatic	Frameshift	2339	59	0.024874			Likely Oncogenic		Level 4
FUSCC-P380	FOXA1	3169	chr14	38061231	38061231	A	C	M253R	exonic	somatic	Missense	3323	394	0.09947		ID=COSV51643604;OCCURENCE=6(prostate)	Likely Oncogenic
FUSCC-P382	AR	367	chrX	66943543	66943543	C	T	H875Y	exonic	somatic	Missense	2026	50	0.023832	Pathogenic	ID=COSV65952830;OCCURENCE=1(large_intestine),1(breast),96(prostate)	Oncogenic
FUSCC-P383	TP53	7157	chr17	7578203	7578203	C	T	V216M	exonic	somatic	Missense	3930	335	0.077871	VUS	ID=COSV52671096;OCCURENCE=3(liver),7(stomach),5(soft_tissue),1(thyroid),12(large_intestine),10(upper_aerodigestive_tract),1(pleura),24(breast),1(vulva),3(endometrium),4(pancreas),2(bone),11(lung),1(salivary_gland),1(NS),22(haematopoietic_and_lymphoid_tissue),1(biliary_tract),11(oesophagus),11(central_nervous_system),10(ovary),1(penis)	Likely Oncogenic
FUSCC-P387	KRAS	3845	chr12	25380268	25380268	A	C	Y64D	exonic	somatic	Missense	2578	2014	0.424536		ID=COSV55579983;OCCURENCE=2(haematopoietic_and_lymphoid_tissue),1(pancreas)	Likely Oncogenic		Level 4
FUSCC-P389	FOXA1	3169	chr14	38061231	38061231	A	T	M253K	exonic	somatic	Missense	1544	1244	0.390704		ID=COSV51643636;OCCURENCE=3(breast),6(prostate)	Likely Oncogenic
FUSCC-P390	FOXA1	3169	chr14	38061191	38061193	GAA	-	F266del	exonic	somatic	InFrameshift	4180	1677	0.28701			Likely Oncogenic
FUSCC-P391	BRIP1	83990	chr17	59761043	59761044	-	A	E1122*	exonic	germline	Frameshift	151	123	0.447273				Likely pathogenic	Level 1
FUSCC-P393	ATM	472	chr11	108119715	108119716	AA	-	E376Ifs*2	exonic	germline	Frameshift	89	71	0.458065	Pathogenic/Likely_pathogenic			Likely pathogenic	Level 1
FUSCC-P394	RAD51B	5890	chr14	68878231	68878231	C	A	S315*	exonic	somatic	Stopgain	513	6	0.011364			Likely Oncogenic		Level 1
FUSCC-P396	FOXA1	3169	chr14	38061191	38061191	G	C	F266L	exonic	somatic	Missense	2242	640	0.216876		ID=COSV51643681;OCCURENCE=11(breast),2(prostate)	Predicted Oncogenic
FUSCC-P396	TP53	7157	chr17	7577117	7577117	A	G	V274A	exonic	somatic	Missense	1141	916	0.420569	VUS	ID=COSV52709979;OCCURENCE=2(central_nervous_system),1(small_intestine),1(ovary),2(lung),2(pancreas),1(endometrium),1(oesophagus),1(haematopoietic_and_lymphoid_tissue),1(biliary_tract),7(breast),6(prostate),1(urinary_tract),2(stomach),5(liver),7(large_intestine),5(upper_aerodigestive_tract),1(soft_tissue),2(skin)	Likely Oncogenic
FUSCC-P396	FOXA1	3169	chr14	38061134	38061190	GCTGCCCCCGCTTCCGCTCCCGCCCCCGCCGCCGGCCCCCGGCTGCTTCTCGCACTT	-	K267_S285del	exonic	somatic	InFrameshift	5208	615	0.268559			Likely Oncogenic
FUSCC-P398	PTEN	5728	chr10	89717715	89717715	-	A	P248Tfs*5	exonic	somatic	Frameshift	2695	559	0.172318	Pathogenic	ID=COSV64288676;OCCURENCE=9(central_nervous_system),9(endometrium),1(stomach),2(haematopoietic_and_lymphoid_tissue),2(ovary),1(prostate),2(breast)	Likely Oncogenic		Level 4
FUSCC-P402	BRCA1	672	chr17	41246579	41246579	-	CC	S324Efs*18	exonic	germline	Frameshift	168	136	0.427673				Likely pathogenic	Level 1
FUSCC-P407	ATM	472	chr11	108196122	108196122	C	T	Q2220*	exonic	somatic	Stopgain	743	1529	0.652304	Pathogenic		Likely Oncogenic		Level 1
FUSCC-P407	BRCA2	675	chr13	32907140	32907143	AGAG	-	R509Nfs*15	exonic	somatic	Frameshift	2624	1685	0.393508			Likely Oncogenic		Level 1
FUSCC-P407	FOXA1	3169	chr14	38061147	38061185	CCGCTCCCGCCCCCGCCGCCGGCCCCCGGCTGCTTCTCG	-	C268_G281delins*	exonic	somatic	InFrameshift	3484	1051	0.232883			Likely Oncogenic
FUSCC-P409	ATM	472	chr11	108151849	108151849	-	T	K1178*	exonic	somatic	Frameshift	3497	183	0.049918			Likely Oncogenic		Level 1
FUSCC-P409	PIK3CA	5290	chr3	178936091	178936091	G	A	E545K	exonic	somatic	Missense	3429	391	0.100077	Pathogenic/Likely_pathogenic	ID=COSV55873239;OCCURENCE=12(penis),1(vagina),55(ovary),5(small_intestine),9(kidney),7(gastrointestinal_tract_(site_indeterminate)),41(central_nervous_system),2(haematopoietic_and_lymphoid_tissue),30(biliary_tract),1(parathyroid),84(oesophagus),21(salivary_gland),3(NS),116(cervix),2(bone),14(pancreas),127(lung),1(pituitary),61(endometrium),16(vulva),1(peritoneum),968(breast),20(prostate),24(thyro…	Oncogenic		Level 3B
FUSCC-P412	TP53	7157	chr17	7577539	7577539	G	A	R248W	exonic	somatic	Missense	283	420	0.585774	Pathogenic	ID=COSV52662035;OCCURENCE=30(endometrium),52(upper_aerodigestive_tract),1(thymus),55(skin),63(central_nervous_system),1(cervix),51(lung),2(genital_tract),1(salivary_gland),11(soft_tissue),11(NS),2(bone),8(thyroid),52(stomach),65(oesophagus),49(ovary),1(penis),44(pancreas),28(urinary_tract),14(kidney),2(pleura),68(haematopoietic_and_lymphoid_tissue),115(breast),15(biliary_tract),17(prostate),5(liv…	Likely Oncogenic
FUSCC-P414	FOXA1	3169	chr14	38061226	38061240	CGAACATGTTGCCGG	-	S250_E255delins*	exonic	somatic	InFrameshift	2554	51	0.019646			Likely Oncogenic
FUSCC-P421	BRAF	673	chr7	140453134	140453134	T	C	K601E	exonic	somatic	Missense	3823	77	0.019464	Pathogenic	ID=COSV56058494;OCCURENCE=9(large_intestine),15(prostate),1(stomach),2(biliary_tract),56(thyroid),2(breast),7(haematopoietic_and_lymphoid_tissue),12(NS),1(soft_tissue),2(salivary_gland),13(lung),1(small_intestine),37(skin),1(upper_aerodigestive_tract),1(endometrium),1(ovary)	Likely Oncogenic		Level 3B
FUSCC-P422	TP53	7157	chr17	7577110	7577111	GG	-	A276Vfs*29	exonic	somatic	Frameshift	5182	297	0.054716			Likely Oncogenic
FUSCC-P423	TP53	7157	chr17	7577124	7577124	C	A	V272L	exonic	somatic	Missense	3257	1233	0.266134	VUS	ID=COSV52701127;OCCURENCE=1(urinary_tract),3(stomach),1(liver),9(large_intestine),4(upper_aerodigestive_tract),2(thyroid),2(prostate),5(breast),13(lung),2(cervix),6(pancreas),1(endometrium),6(oesophagus),2(biliary_tract),1(haematopoietic_and_lymphoid_tissue),1(NS),2(central_nervous_system),2(kidney),3(ovary)	Likely Oncogenic
FUSCC-P424	FANCA	2175	chr16	89883022	89883022	A	G	M1?	exonic	somatic	Missense	742	767	0.484829	Pathogenic		Likely Oncogenic
FUSCC-P432	CHEK2	11200	chr22	29091817	29091818	GA	-	L380Hfs*14	exonic	somatic	Frameshift	5646	337	0.056534	Pathogenic		Likely Oncogenic		Level 1
FUSCC-P435	BRCA2	675	chr13	32906603	32906603	A	-	I332Ffs*17	exonic	somatic	Frameshift	511	130	0.203762	Pathogenic	ID=COSV66452689;OCCURENCE=1(small_intestine)	Likely Oncogenic		Level 1
FUSCC-P435	PTEN	5728	chr10	89685271	89685271	T	-	L57Wfs*42	exonic	somatic	Frameshift	834	9	0.010702		ID=COSV64310457;OCCURENCE=1(meninges)	Likely Oncogenic		Level 4
FUSCC-P435	TP53	7157	chr17	7579345	7579351	CAAGAAG	T	F113_L114del	exonic	somatic	InFrameshift	1073	196	0.156926			Likely Oncogenic
FUSCC-P439	BRCA2	675	chr13	32912855	32912855	G	T	E1455*	exonic	germline	stopgain	122	129	0.494253	Pathogenic			Pathogenic	Level 1
FUSCC-P442	TP53	7157	chr17	7578271	7578271	T	C	H193R	exonic	somatic	Missense	3050	58	0.018245	Pathogenic/Likely_pathogenic	ID=COSV52662414;OCCURENCE=5(pancreas),19(lung),5(endometrium),3(biliary_tract),18(haematopoietic_and_lymphoid_tissue),15(oesophagus),2(salivary_gland),17(central_nervous_system),20(ovary),1(kidney),8(urinary_tract),10(liver),10(stomach),8(large_intestine),6(upper_aerodigestive_tract),3(thyroid),1(soft_tissue),2(prostate),31(breast)	Likely Oncogenic
FUSCC-P443	TP53	7157	chr17	7578226	7578226	T	C	D208G	exonic	somatic	Missense	3007	340	0.098551	VUS	ID=COSV52744439;OCCURENCE=1(central_nervous_system),1(upper_aerodigestive_tract),1(haematopoietic_and_lymphoid_tissue),2(large_intestine),1(breast)	Likely Oncogenic
FUSCC-P447	FOXA1	3169	chr14	38061209	38061229	CAAGTAGCAGCCGTTCTCGAA	-	F254_L260del	exonic	somatic	InFrameshift	4402	101	0.022474		ID=COSV51645848;OCCURENCE=2(prostate)	Likely Oncogenic
FUSCC-P447	PIK3R1	5295	chr5	67589623	67589634	ATATGATAGATT	-	D464_Y467del	exonic	somatic	InFrameshift	2579	36	0.01382	Likely pathogenic	ID=COSV57125838;OCCURENCE=1(breast),1(large_intestine),1(endometrium),1(skin),1(lung)	Predicted Oncogenic
FUSCC-P449	APC	324	chr5	112175552	112175552	A	-	S1421Vfs*52	exonic	somatic	Frameshift	1129	162	0.128674		ID=COSV57329162;OCCURENCE=3(large_intestine)	Likely Oncogenic
FUSCC-P451	TP53	7157	chr17	7578484	7578484	-	AGGTGT	D148_S149insYT	exonic	somatic	InFrameshift	3148	607	0.16621			Likely Oncogenic
FUSCC-P454	TP53	7157	chr17	7577509	7577509	C	A	E258*	exonic	germline	stopgain	321	144	0.305085	Pathogenic			Pathogenic
FUSCC-P455	PTEN	5728	chr10	89717708	89717708	C	T	Q245*	exonic	somatic	Stopgain	203	568	0.713568	Pathogenic	ID=COSV64288504;OCCURENCE=7(upper_aerodigestive_tract),1(skin),7(endometrium),1(cervix),1(central_nervous_system),1(meninges),8(lung),1(ovary),4(urinary_tract),1(haematopoietic_and_lymphoid_tissue),1(biliary_tract),5(breast)	Likely Oncogenic		Level 4
FUSCC-P460	TP53	7157	chr17	7578458	7578458	G	-	R158Afs*12	exonic	somatic	Frameshift	1881	302	0.139815		ID=COSV52921244;OCCURENCE=1(skin),1(central_nervous_system),4(lung),1(haematopoietic_and_lymphoid_tissue),2(breast),2(large_intestine)	Likely Oncogenic
FUSCC-P461	FOXA1	3169	chr14	38061191	38061191	G	T	F266L	exonic	somatic	Missense	5092	248	0.045455		ID=COSV51647960;OCCURENCE=2(breast),1(liver),4(prostate)	Predicted Oncogenic
FUSCC-P461	APC	324	chr5	112116545	112116551	GAGTTGC	-	V198Wfs*5	exonic	somatic	Frameshift	2643	216	0.075551			Likely Oncogenic
FUSCC-P462	ATM	472	chr11	108206661	108206661	-	A	R2748Kfs*9	exonic	somatic	Frameshift	588	7	0.011785			Likely Oncogenic		Level 1
FUSCC-P462	PMS2	5395	chr7	6045597	6045597	T	G	Q30P	exonic	somatic	Missense	924	16	0.016393		ID=COSV56151345;OCCURENCE=3(liver)
FUSCC-P462	FOXA1	3169	chr14	38061246	38061246	G	-	P248Rfs*73	exonic	somatic	Frameshift	2022	89	0.042482			Likely Oncogenic
FUSCC-P464	FOXA1	3169	chr14	38061147	38061185	CCGCTCCCGCCCCCGCCGCCGGCCCCCGGCTGCTTCTCG	-	C268_G281delins*	exonic	somatic	InFrameshift	10114	126	0.012332			Likely Oncogenic
FUSCC-P465	PIK3CB	5291	chr3	138413709	138413709	-	G	R604Pfs*29	exonic	somatic	Frameshift	2766	30	0.010764		ID=COSV56683685;OCCURENCE=2(urinary_tract),1(peritoneum),6(breast),1(biliary_tract),1(endometrium),2(skin),3(stomach)
FUSCC-P466	ATM	472	chr11	108186757	108186757	G	A	E2039K	exonic	somatic	Missense	3467	66	0.018303	VUS	ID=COSV53740536;OCCURENCE=1(adrenal_gland),1(urinary_tract),1(thymus),2(large_intestine),2(lung),1(haematopoietic_and_lymphoid_tissue)	Likely Oncogenic		Level 1
FUSCC-P466	ATM	472	chr11	108200960	108200960	C	T	R2443*	exonic	germline	stopgain	84	60	0.402685	Pathogenic/Likely_pathogenic			Pathogenic	Level 1
FUSCC-P467	TP53	7157	chr17	7578263	7578263	G	A	R196*	exonic	somatic	Stopgain	2427	837	0.249702	Pathogenic	ID=COSV52663748;OCCURENCE=5(kidney),2(small_intestine),17(ovary),3(penis),25(central_nervous_system),2(salivary_gland),9(NS),33(oesophagus),31(haematopoietic_and_lymphoid_tissue),10(biliary_tract),4(endometrium),19(lung),1(cervix),24(pancreas),52(breast),7(prostate),1(soft_tissue),38(skin),3(thyroid),24(upper_aerodigestive_tract),116(large_intestine),35(stomach),1(liver),7(urinary_tract)	Likely Oncogenic
FUSCC-P467	FOXA1	3169	chr14	38061004	38061016	CGGGCCCGGGGGC	-	A325Pfs*21	exonic	somatic	Frameshift	3807	283	0.069397			Likely Oncogenic
FUSCC-P472	TP53	7157	chr17	7578190	7578190	T	C	Y220C	exonic	somatic	Missense	2715	469	0.140503	Pathogenic	ID=COSV52661282;OCCURENCE=1(cervix),1(pituitary),36(central_nervous_system),3(skin),43(upper_aerodigestive_tract),12(endometrium),2(bone),1(NS),4(salivary_gland),14(soft_tissue),51(lung),4(small_intestine),29(stomach),4(thyroid),50(oesophagus),21(pancreas),1(penis),63(ovary),59(haematopoietic_and_lymphoid_tissue),1(peritoneum),2(kidney),1(pleura),20(urinary_tract),15(liver),24(prostate),4(biliary…	Oncogenic
FUSCC-P474	PMS2	5395	chr7	6045597	6045597	T	G	Q30P	exonic	somatic	Missense	1600	18	0.01085		ID=COSV56151345;OCCURENCE=3(liver)
FUSCC-P474	APC	324	chr5	112175871	112175875	CAGTT	-	V1528Gfs*3	exonic	somatic	Frameshift	1151	44	0.037068	Pathogenic	ID=COSV57364540;OCCURENCE=1(large_intestine)	Likely Oncogenic
FUSCC-P474	CTNNB1	1499	chr3	41266136	41266136	T	C	S45P	exonic	somatic	Missense	1506	28	0.017621	Pathogenic/Likely_pathogenic	ID=COSV62687880;OCCURENCE=8(biliary_tract),6(NS),4(lung),3(pituitary),10(pancreas),1(bone),9(endometrium),1(small_intestine),30(kidney),2(ovary),4(thyroid),17(large_intestine),2(upper_aerodigestive_tract),118(soft_tissue),9(skin),4(urinary_tract),135(liver),1(testis),95(adrenal_gland),15(prostate)	Likely Oncogenic
FUSCC-P474	NCOR1	9611	chr17	15995348	15995348	-	T	P949Tfs*17	exonic	somatic	Frameshift	921	29	0.030818			Likely Oncogenic
FUSCC-P475	BRCA1	672	chr17	41245828	41245828	G	-	L574Sfs*14	exonic	somatic	Frameshift	621	13	0.020635			Likely Oncogenic		Level 1
FUSCC-P475	APC	324	chr5	112178377	112178377	A	-	M2364Cfs*10	exonic	somatic	Frameshift	756	8	0.010485		ID=COSV105082751;OCCURENCE=1(lung)	Likely Oncogenic
FUSCC-P477	TP53	7157	chr17	7578518	7578520	CCA	-	L137_A138delinsP	exonic	somatic	InFrameshift	1057	821	0.4479			Likely Oncogenic
FUSCC-P479	TP53	7157	chr17	7577144	7577144	A	G	L265P	exonic	somatic	Missense	3556	52	0.01415	Pathogenic/Likely_pathogenic	ID=COSV52732531;OCCURENCE=1(skin),9(large_intestine),3(liver),1(stomach),1(urinary_tract),6(prostate),4(breast),4(haematopoietic_and_lymphoid_tissue),4(oesophagus),1(endometrium),1(pancreas),1(lung),2(ovary),1(small_intestine),1(central_nervous_system)	Likely Oncogenic
FUSCC-P482	TP53	7157	chr17	7578212	7578212	G	A	R213*	exonic	somatic	Stopgain	1551	1712	0.508163	Pathogenic	ID=COSV52665560;OCCURENCE=1(pleura),15(prostate),96(breast),1(peritoneum),1(adrenal_gland),16(urinary_tract),9(liver),38(stomach),148(large_intestine),43(upper_aerodigestive_tract),8(thyroid),64(skin),9(soft_tissue),21(central_nervous_system),2(penis),15(ovary),2(small_intestine),6(kidney),1(cervix),30(pancreas),2(bone),30(lung),28(endometrium),13(biliary_tract),24(haematopoietic_and_lymphoid_tis…	Likely Oncogenic
FUSCC-P484	BRIP1	83990	chr17	59821926	59821926	C	T	W708*	exonic	somatic	Stopgain	536	8	0.014035			Likely Oncogenic		Level 1
FUSCC-P484	BRCA1	672	chr17	41243704	41243704	C	A	E1282*	exonic	somatic	Stopgain	671	10	0.01443			Likely Oncogenic		Level 1
FUSCC-P484	PMS2	5395	chr7	6045597	6045597	T	G	Q30P	exonic	somatic	Missense	838	16	0.018141		ID=COSV56151345;OCCURENCE=3(liver)
FUSCC-P484	PIK3CB	5291	chr3	138413709	138413709	-	G	R604Pfs*29	exonic	somatic	Frameshift	1105	12	0.01086		ID=COSV56683685;OCCURENCE=2(urinary_tract),1(peritoneum),6(breast),1(biliary_tract),1(endometrium),2(skin),3(stomach)
FUSCC-P484	CTNNB1	1499	chr3	41266097	41266097	G	T	D32Y	exonic	somatic	Missense	932	13	0.013542	Pathogenic/Likely_pathogenic	ID=COSV62688134;OCCURENCE=1(bone),5(lung),3(small_intestine),1(urinary_tract),4(soft_tissue),31(central_nervous_system),4(pituitary),23(pancreas),2(testis),40(endometrium),10(ovary),15(skin),1(large_intestine),40(liver),8(prostate),14(stomach),4(biliary_tract)	Likely Oncogenic
FUSCC-P484	MSH2	4436	chr2	47639649	47639649	A	-	K249Rfs*5	exonic	somatic	Frameshift	564	6	0.010545	Pathogenic		Likely Oncogenic
FUSCC-P484	FOXA1	3169	chr14	38061221	38061229	GTTCTCGAA	-	F254_N256del	exonic	somatic	InFrameshift	740	61	0.077806			Likely Oncogenic
FUSCC-P486	AR	367	chrX	66765173	66765173	A	T	Q62L	exonic	somatic	Missense	596	64	0.048967		ID=COSV65960314;OCCURENCE=2(lung),1(soft_tissue)
FUSCC-P488	NBN	4683	chr8	90967512	90967512	T	-	R466Gfs*18	exonic	somatic	Frameshift	1798	19	0.010526	Likely pathogenic	ID=COSV55371538;OCCURENCE=3(endometrium),1(soft_tissue),4(NS),8(stomach),1(pancreas),1(breast),15(large_intestine)	Likely Oncogenic
FUSCC-P491	NCOR1	9611	chr17	16022738	16022738	T	-	G639Vfs*2	exonic	somatic	Frameshift	1013	11	0.010763		ID=COSV51981868;OCCURENCE=1(large_intestine),1(stomach)	Likely Oncogenic
FUSCC-P492	RAD51B	5890	chr14	68352627	68352627	-	T	T166Hfs*2	exonic	somatic	Frameshift	586	7	0.011864			Likely Oncogenic		Level 1
FUSCC-P492	PTEN	5728	chr10	89692869	89692869	A	G	H118R	exonic	somatic	Missense	519	8	0.014787	VUS		Likely Oncogenic		Level 4
FUSCC-P492	APC	324	chr5	112173831	112173831	A	-	D849Ifs*12	exonic	somatic	Frameshift	592	8	0.013378		ID=COSV57341877;OCCURENCE=2(lung),1(large_intestine),4(prostate)	Likely Oncogenic
FUSCC-P492	APC	324	chr5	112176750	112176750	C	-	K1821Rfs*42	exonic	somatic	Frameshift	542	6	0.01107			Likely Oncogenic
FUSCC-P492	MLH1	4292	chr3	37067356	37067356	-	G	A424Gfs*2	exonic	somatic	Frameshift	595	8	0.013267			Likely Oncogenic
FUSCC-P492	APC	324	chr5	112175351	112175351	-	A	F1354Yfs*21	exonic	somatic	Frameshift	700	8	0.011527			Likely Oncogenic
FUSCC-P492	APC	324	chr5	112177941	112177941	T	-	Q2218Kfs*13	exonic	somatic	Frameshift	780	8	0.01054			Likely Oncogenic
FUSCC-P492	NCOR1	9611	chr17	15965038	15965038	A	T	L1853*	exonic	somatic	Stopgain	613	9	0.014151			Likely Oncogenic
FUSCC-P494	BRCA2	675	chr13	32913043	32913044	AG	-	E1518Tfs*10	exonic	germline	Frameshift	180	175	0.49435				Likely pathogenic	Level 1
FUSCC-P496	BRCA2	675	chr13	32912432	32912433	AA	-	K1314Efs*4	exonic	germline	Frameshift	105	120	0.540541	Pathogenic			Pathogenic	Level 1
FUSCC-P499	BRCA2	675	chr13	32914874	32914878	AAAGA	-	K2128Ifs*2	exonic	germline	Frameshift	106	64	0.380952				Likely pathogenic	Level 1
FUSCC-P503	PIK3CA	5290	chr3	178928079	178928079	G	A	E453K	exonic	somatic	Missense	1031	12	0.01131	Pathogenic	ID=COSV55874585;OCCURENCE=7(urinary_tract),1(haematopoietic_and_lymphoid_tissue),1(ovary),1(pancreas),1(vulva),6(large_intestine),35(breast),1(liver),1(soft_tissue),3(lung),1(NS),1(upper_aerodigestive_tract),7(endometrium),5(cervix),6(central_nervous_system),5(stomach)	Oncogenic		Level 3B
FUSCC-P505	TP53	7157	chr17	7578442	7578442	T	C	Y163C	exonic	somatic	Missense	7316	893	0.102385	Pathogenic	ID=COSV52663142;OCCURENCE=9(stomach),7(endometrium),13(liver),12(urinary_tract),46(lung),8(pancreas),3(soft_tissue),1(skin),2(NS),1(salivary_gland),15(oesophagus),2(biliary_tract),20(large_intestine),13(upper_aerodigestive_tract),15(haematopoietic_and_lymphoid_tissue),8(prostate),40(breast),10(central_nervous_system),27(ovary),1(penis)	Likely Oncogenic
FUSCC-P507	TP53	7157	chr17	7579317	7579317	A	-	C124Afs*46	exonic	somatic	Frameshift	1833	693	0.276978		ID=COSV52701569;OCCURENCE=1(oesophagus),1(ovary),1(upper_aerodigestive_tract),2(large_intestine)	Likely Oncogenic
FUSCC-P507	AR	367	chrX	66937371	66937371	G	T	W742L	exonic	somatic	Missense	6672	173	0.024764	Pathogenic	ID=COSV65956522;OCCURENCE=5(prostate)	Oncogenic
FUSCC-P509	BRCA2	675	chr13	32906577	32906583	AAAAAGT	-	K322Efs*25	exonic	somatic	Frameshift	2451	795	0.248748			Likely Oncogenic		Level 1
FUSCC-P509	CDKN1B	1027	chr12	12871127	12871127	A	-	I119Lfs*26	exonic	somatic	Frameshift	3903	1191	0.234403			Likely Oncogenic
FUSCC-P511	BRCA2	675	chr13	32914796	32914798	GTA	TT	V2102Ffs*17	exonic	germline	Frameshift	88	74	0.468354				Likely pathogenic	Level 1
FUSCC-P512	BRCA2	675	chr13	32905141	32905145	CAAAT	-	N257Kfs*17	exonic	somatic	Frameshift	711	1195	0.632275	Pathogenic		Likely Oncogenic		Level 1
FUSCC-P512	APC	324	chr5	112175925	112175925	C	G	S1545*	exonic	somatic	Stopgain	1569	1123	0.404977	Likely pathogenic	ID=COSV57339509;OCCURENCE=1(biliary_tract),1(pancreas),1(small_intestine),4(large_intestine),2(prostate)	Likely Oncogenic
FUSCC-P512	CDKN1B	1027	chr12	12870981	12871036	CTAGAGGGCAAGTACGAGTGGCAAGAGGTGGAGAAGGGCAGCTTGCCCGAGTTCTA	-	E71Qfs*35	exonic	somatic	Frameshift	3752	106	0.027683			Likely Oncogenic
FUSCC-P513	TP53	7157	chr17	7577538	7577538	C	T	R248Q	exonic	somatic	Missense	2615	278	0.094687	Pathogenic	ID=COSV52661580;OCCURENCE=1(peritoneum),123(haematopoietic_and_lymphoid_tissue),63(urinary_tract),8(kidney),3(pleura),38(pancreas),1(testis),2(adrenal_gland),57(ovary),3(penis),278(large_intestine),11(vulva),14(liver),51(prostate),149(breast),12(biliary_tract),8(NS),8(bone),54(lung),11(small_intestine),1(meninges),1(genital_tract),3(salivary_gland),6(soft_tissue),1(pituitary),73(central_nervous_s…	Likely Oncogenic
FUSCC-P513	RB1	5925	chr13	49037930	49037930	-	T	V725Cfs*26	exonic	somatic	Frameshift	2148	24	0.011111	Pathogenic		Likely Oncogenic
FUSCC-P516	TP53	7157	chr17	7577532	7577532	G	A	P250L	exonic	somatic	Missense	4862	149	0.029199	VUS	ID=COSV52687307;OCCURENCE=1(prostate),1(peritoneum),5(breast),1(vulva),1(adrenal_gland),6(stomach),2(liver),4(upper_aerodigestive_tract),19(large_intestine),2(thyroid),1(soft_tissue),2(skin),6(central_nervous_system),1(genital_tract),2(kidney),4(ovary),10(lung),3(pancreas),1(endometrium),6(oesophagus),3(biliary_tract),4(haematopoietic_and_lymphoid_tissue),1(NS)	Likely Oncogenic
FUSCC-P518	ATM	472	chr11	108151890	108151890	A	-	K1192Rfs*3	exonic	somatic	Frameshift	1004	10	0.01		ID=COSV104592125;OCCURENCE=2(prostate)	Likely Oncogenic		Level 1
FUSCC-P518	BRCA2	675	chr13	32913559	32913559	A	-	K1691Nfs*15	exonic	somatic	Frameshift	1159	13	0.011255	Pathogenic	ID=COSV66451438;OCCURENCE=4(large_intestine),2(stomach)	Likely Oncogenic		Level 1
FUSCC-P519	BRCA2	675	chr13	32913559	32913559	A	-	K1691Nfs*15	exonic	somatic	Frameshift	1113	14	0.012545	Pathogenic	ID=COSV66451438;OCCURENCE=4(large_intestine),2(stomach)	Likely Oncogenic		Level 1
FUSCC-P519	KRAS	3845	chr12	25398284	25398284	C	A	G12V	exonic	somatic	Missense	1163	23	0.01893	Pathogenic	ID=COSV55497419;OCCURENCE=36(peritoneum),97(haematopoietic_and_lymphoid_tissue),32(urinary_tract),2(pleura),8(kidney),2276(pancreas),24(testis),341(ovary),5755(large_intestine),1(vulva),1(autonomic_ganglia),7(liver),43(prostate),21(breast),199(biliary_tract),20(NS),1598(lung),45(small_intestine),11(gastrointestinal_tract_(site_indeterminate)),9(genital_tract),9(soft_tissue),1(central_nervous_syst…	Oncogenic		Level 4
FUSCC-P519	FOXA1	3169	chr14	38061191	38061191	G	C	F266L	exonic	somatic	Missense	3135	36	0.010893		ID=COSV51643681;OCCURENCE=11(breast),2(prostate)	Predicted Oncogenic
FUSCC-P522	BRCA2	675	chr13	32906603	32906603	A	-	I332Ffs*17	exonic	somatic	Frameshift	500	6	0.011881	Pathogenic	ID=COSV66452689;OCCURENCE=1(small_intestine)	Likely Oncogenic		Level 1
FUSCC-P522	BRCA2	675	chr13	32893256	32893256	C	A	S37*	exonic	somatic	Stopgain	581	6	0.010033	Pathogenic		Likely Oncogenic		Level 1
FUSCC-P522	BRCA2	675	chr13	32972717	32972717	C	A	S3356*	exonic	somatic	Stopgain	506	6	0.01107			Likely Oncogenic		Level 1
FUSCC-P522	PTEN	5728	chr10	89720811	89720811	-	A	N323Kfs*2	exonic	somatic	Frameshift	475	83	0.148746	Pathogenic	ID=COSV64288845;OCCURENCE=1(oesophagus),4(stomach),1(thyroid),1(bone),1(salivary_gland),1(central_nervous_system),46(endometrium),9(large_intestine),1(liver),6(prostate),2(breast),2(haematopoietic_and_lymphoid_tissue),2(ovary)	Likely Oncogenic		Level 4
FUSCC-P522	PMS2	5395	chr7	6027156	6027156	-	T	D414Rfs*44	exonic	somatic	Frameshift	1005	19	0.018682	Pathogenic	ID=COSV56222171;OCCURENCE=1(stomach),2(endometrium),1(pancreas)	Likely Oncogenic
FUSCC-P522	FOXA1	3169	chr14	38060807	38060807	G	C	Y394*	exonic	somatic	Stopgain	1670	23	0.013458			Likely Oncogenic
FUSCC-P525	CHEK2	11200	chr22	29085157	29085157	T	-	N503Mfs*10	exonic	somatic	Frameshift	691	8	0.011445			Likely Oncogenic		Level 1
FUSCC-P525	MSH2	4436	chr2	47705428	47705428	C	A	S743*	exonic	somatic	Stopgain	517	6	0.01105	Pathogenic	ID=COSV51885997;OCCURENCE=1(large_intestine)	Likely Oncogenic
FUSCC-P525	PMS2	5395	chr7	6045597	6045597	T	G	Q30P	exonic	somatic	Missense	991	25	0.023787		ID=COSV56151345;OCCURENCE=3(liver)
FUSCC-P525	FOXA1	3169	chr14	38061217	38061234	AGCCGTTCTCGAACATGT	-	N252_C258delinsS	exonic	somatic	InFrameshift	5116	782	0.13574			Likely Oncogenic
FUSCC-P526	FOXA1	3169	chr14	38061220	38061225	CGTTCT	-	E255_N256del	exonic	somatic	InFrameshift	1305	33	0.024793		ID=COSV51649049;OCCURENCE=1(breast),3(prostate)	Likely Oncogenic
FUSCC-P526	PMS2	5395	chr7	6048650	6048650	T	C	M1?	exonic	germline	Missense	112	141	0.516484				Likely pathogenic
FUSCC-P528	PIK3R1	5295	chr5	67588972	67588972	T	-	L356Wfs*17	exonic	somatic	Frameshift	519	6	0.011516		ID=COSV57132629;OCCURENCE=1(stomach)	Likely Oncogenic
FUSCC-P529	FOXA1	3169	chr14	38061210	38061231	AAGTAGCAGCCGTTCTCGAACA	-	M253Sfs*61	exonic	somatic	Frameshift	3644	515	0.135562			Likely Oncogenic
FUSCC-P534	FOXA1	3169	chr14	38061209	38061229	CAAGTAGCAGCCGTTCTCGAA	-	F254_L260del	exonic	somatic	InFrameshift	5012	553	0.099819		ID=COSV51645848;OCCURENCE=2(prostate)	Likely Oncogenic
FUSCC-P534	TP53	7157	chr17	7577538	7577538	C	T	R248Q	exonic	somatic	Missense	2093	1060	0.330321	Pathogenic	ID=COSV52661580;OCCURENCE=1(peritoneum),123(haematopoietic_and_lymphoid_tissue),63(urinary_tract),8(kidney),3(pleura),38(pancreas),1(testis),2(adrenal_gland),57(ovary),3(penis),278(large_intestine),11(vulva),14(liver),51(prostate),149(breast),12(biliary_tract),8(NS),8(bone),54(lung),11(small_intestine),1(meninges),1(genital_tract),3(salivary_gland),6(soft_tissue),1(pituitary),73(central_nervous_s…	Likely Oncogenic
FUSCC-P534	RB1	5925	chr13	48934155	48934155	G	T	E204*	exonic	somatic	Stopgain	1482	284	0.156646		ID=COSV57329656;OCCURENCE=1(skin)	Likely Oncogenic
FUSCC-P536	FOXA1	3169	chr14	38061217	38061229	AGCCGTTCTCGAA	C	F254_C258delinsG	exonic	somatic	InFrameshift	1725	62	0.035308			Likely Oncogenic
FUSCC-P537	FOXA1	3169	chr14	38061212	38061232	GTAGCAGCCGTTCTCGAACAT	-	M253_Y259del	exonic	somatic	InFrameshift	6913	177	0.024989		ID=COSV51643897;OCCURENCE=1(prostate)	Likely Oncogenic
FUSCC-P540	KRAS	3845	chr12	25398306	25398306	T	C	K5E	exonic	somatic	Missense	3088	33	0.010271	Likely pathogenic	ID=COSV55502396;OCCURENCE=2(liver),1(large_intestine),1(central_nervous_system),1(haematopoietic_and_lymphoid_tissue)	Likely Oncogenic		Level 4
FUSCC-P540	TP53	7157	chr17	7578547	7578549	GGG	-	P128del	exonic	somatic	InFrameshift	3019	629	0.173661		ID=COSV52916068;OCCURENCE=2(breast)	Likely Oncogenic
FUSCC-P543	BRAF	673	chr7	140453134	140453134	T	C	K601E	exonic	somatic	Missense	1862	518	0.212295	Pathogenic	ID=COSV56058494;OCCURENCE=9(large_intestine),15(prostate),1(stomach),2(biliary_tract),56(thyroid),2(breast),7(haematopoietic_and_lymphoid_tissue),12(NS),1(soft_tissue),2(salivary_gland),13(lung),1(small_intestine),37(skin),1(upper_aerodigestive_tract),1(endometrium),1(ovary)	Likely Oncogenic		Level 3B
FUSCC-P543	PTEN	5728	chr10	89717715	89717715	-	A	P248Tfs*5	exonic	somatic	Frameshift	1632	1267	0.438408	Pathogenic	ID=COSV64288676;OCCURENCE=9(central_nervous_system),9(endometrium),1(stomach),2(haematopoietic_and_lymphoid_tissue),2(ovary),1(prostate),2(breast)	Likely Oncogenic		Level 4
FUSCC-P543	FOXA1	3169	chr14	38061106	38061106	T	A	K295*	exonic	somatic	Stopgain	2938	43	0.013947			Likely Oncogenic
FUSCC-P543	FOXA1	3169	chr14	38060992	38060992	G	A	Q333*	exonic	somatic	Stopgain	3238	60	0.017986			Likely Oncogenic
FUSCC-P543	FOXA1	3169	chr14	38061217	38061217	-	GCC	G257dup	exonic	somatic	InFrameshift	4144	448	0.097455			Predicted Oncogenic
FUSCC-P544	BRCA1	672	chr17	41245586	41245586	-	T	Y655Vfs*18	exonic	somatic	Frameshift	628	7	0.011182	Pathogenic	ID=COSV58789969;OCCURENCE=1(prostate),1(breast),2(ovary),1(stomach)	Likely Oncogenic		Level 1
FUSCC-P544	BRCA2	675	chr13	32954023	32954023	A	-	T3033Lfs*29	exonic	somatic	Frameshift	568	6	0.010582	Pathogenic	ID=COSV66448292;OCCURENCE=1(small_intestine),4(breast),6(large_intestine),4(stomach)	Likely Oncogenic		Level 1
FUSCC-P544	PTEN	5728	chr10	89717672	89717672	C	T	R233*	exonic	somatic	Stopgain	501	8	0.015534	Pathogenic	ID=COSV64288653;OCCURENCE=4(haematopoietic_and_lymphoid_tissue),1(kidney),1(pancreas),2(ovary),28(large_intestine),4(prostate),2(biliary_tract),8(breast),1(NS),2(soft_tissue),1(small_intestine),7(lung),4(cervix),22(central_nervous_system),2(upper_aerodigestive_tract),1(skin),76(endometrium),6(stomach),3(thyroid)	Likely Oncogenic		Level 4
FUSCC-P544	PTEN	5728	chr10	89692907	89692907	A	C	T131P	exonic	somatic	Missense	599	7	0.011041		ID=COSV64295760;OCCURENCE=1(ovary)	Likely Oncogenic		Level 4
FUSCC-P544	EGFR	1956	chr7	55241726	55241726	C	T	T725M	exonic	somatic	Missense	846	44	0.04814	VUS	ID=COSV51779794;OCCURENCE=1(biliary_tract),1(ovary),1(pleura),1(oesophagus),2(central_nervous_system),2(lung)	Likely Oncogenic
FUSCC-P544	TP53	7157	chr17	7577538	7577538	C	T	R248Q	exonic	somatic	Missense	576	24	0.039409	Pathogenic	ID=COSV52661580;OCCURENCE=1(peritoneum),123(haematopoietic_and_lymphoid_tissue),63(urinary_tract),8(kidney),3(pleura),38(pancreas),1(testis),2(adrenal_gland),57(ovary),3(penis),278(large_intestine),11(vulva),14(liver),51(prostate),149(breast),12(biliary_tract),8(NS),8(bone),54(lung),11(small_intestine),1(meninges),1(genital_tract),3(salivary_gland),6(soft_tissue),1(pituitary),73(central_nervous_s…	Likely Oncogenic
FUSCC-P544	PMS2	5395	chr7	6027156	6027156	-	T	D414Rfs*44	exonic	somatic	Frameshift	577	8	0.013841	Pathogenic	ID=COSV56222171;OCCURENCE=1(stomach),2(endometrium),1(pancreas)	Likely Oncogenic
FUSCC-P544	PIK3CB	5291	chr3	138413709	138413709	-	G	R604Pfs*29	exonic	somatic	Frameshift	604	10	0.016474		ID=COSV56683685;OCCURENCE=2(urinary_tract),1(peritoneum),6(breast),1(biliary_tract),1(endometrium),2(skin),3(stomach)
FUSCC-P544	CHEK2	11200	chr22	29091788	29091788	T	C	Y390C	exonic	somatic	Missense	599	8	0.011611	VUS	ID=COSV60415936;OCCURENCE=1(haematopoietic_and_lymphoid_tissue),37(central_nervous_system),2(prostate)
FUSCC-P544	MSH6	2956	chr2	48025776	48025776	-	T	S219*	exonic	germline	Frameshift	92	97	0.513228				Likely pathogenic
FUSCC-P544	EGFR	1956	chr7	55249017	55249017	C	A	P772H	exonic	somatic	Missense	778	8	0.01005			Likely Oncogenic
FUSCC-P545	APC	324	chr5	112175852	112175852	G	T	E1521*	exonic	somatic	Stopgain	2640	207	0.06944		ID=COSV57322883;OCCURENCE=1(lung),1(stomach),6(large_intestine)	Likely Oncogenic
FUSCC-P545	FOXA1	3169	chr14	38061192	38061201	AAGCGCTTCT	C	Q263_F266delinsR	exonic	somatic	InFrameshift	6702	478	0.067476			Likely Oncogenic
FUSCC-P546	AR	367	chrX	66765170	66765170	A	T	Q61L	exonic	somatic	Missense	699	76	0.05417		ID=COSV65958280;OCCURENCE=2(large_intestine),1(biliary_tract),3(lung)
FUSCC-P549	TP53	7157	chr17	7578190	7578190	T	C	Y220C	exonic	somatic	Missense	1253	2869	0.682608	Pathogenic	ID=COSV52661282;OCCURENCE=1(cervix),1(pituitary),36(central_nervous_system),3(skin),43(upper_aerodigestive_tract),12(endometrium),2(bone),1(NS),4(salivary_gland),14(soft_tissue),51(lung),4(small_intestine),29(stomach),4(thyroid),50(oesophagus),21(pancreas),1(penis),63(ovary),59(haematopoietic_and_lymphoid_tissue),1(peritoneum),2(kidney),1(pleura),20(urinary_tract),15(liver),24(prostate),4(biliary…	Oncogenic
FUSCC-P549	APC	324	chr5	112174437	112174437	G	A	W1049*	exonic	somatic	Stopgain	1694	2096	0.545407	Pathogenic	ID=COSV57322894;OCCURENCE=1(NS),4(large_intestine)	Likely Oncogenic
FUSCC-P556	PIK3CB	5291	chr3	138413709	138413709	-	G	R604Pfs*29	exonic	somatic	Frameshift	1586	16	0.010101		ID=COSV56683685;OCCURENCE=2(urinary_tract),1(peritoneum),6(breast),1(biliary_tract),1(endometrium),2(skin),3(stomach)
FUSCC-P557	FOXA1	3169	chr14	38061221	38061247	GTTCTCGAACATGTTGCCGGAGTCCGG	-	P248_N256del	exonic	somatic	InFrameshift	3253	56	0.017016			Likely Oncogenic
FUSCC-P559	TP53	7157	chr17	7578195	7578197	CAC	-	V218del	exonic	somatic	InFrameshift	1908	928	0.327684	Pathogenic	ID=COSV52689190;OCCURENCE=4(haematopoietic_and_lymphoid_tissue),1(lung),1(pancreas),1(ovary),2(large_intestine),1(upper_aerodigestive_tract),1(stomach),1(liver),5(breast)	Likely Oncogenic
FUSCC-P568	BRCA2	675	chr13	32932038	32932038	G	T	G2593*	exonic	somatic	Stopgain	812	9	0.010563	Pathogenic	ID=COSV66455515;OCCURENCE=2(thyroid)	Likely Oncogenic		Level 1
FUSCC-P568	BRCA2	675	chr13	32910986	32910986	G	T	E832*	exonic	germline	stopgain	248	224	0.472574				Pathogenic	Level 1
FUSCC-P568	BRCA2	675	chr13	32937497	32937497	G	T	E2720*	exonic	somatic	Stopgain	724	11	0.01455			Likely Oncogenic		Level 1
FUSCC-P568	PTEN	5728	chr10	89685271	89685271	T	-	L57Wfs*42	exonic	somatic	Frameshift	936	10	0.010582		ID=COSV64310457;OCCURENCE=1(meninges)	Likely Oncogenic		Level 4
FUSCC-P568	FOXA1	3169	chr14	38061208	38061208	G	T	R261S	exonic	somatic	Missense	1810	79	0.041103		ID=COSV51644993;OCCURENCE=3(prostate),2(breast)	Likely Oncogenic
FUSCC-P568	APC	324	chr5	112178849	112178849	G	T	G2520*	exonic	somatic	Stopgain	662	8	0.011527			Likely Oncogenic
FUSCC-P569	TP53	7157	chr17	7577552	7577552	C	A	M243I	exonic	somatic	Missense	1005	12	0.011662		ID=COSV105017908;OCCURENCE=1(haematopoietic_and_lymphoid_tissue)	Likely Oncogenic
FUSCC-P573	ATM	472	chr11	108236136	108236137	TG	-	V3025Afs*37	exonic	germline	Frameshift	179	149	0.465625				Pathogenic	Level 1
FUSCC-P574	BRCA1	672	chr17	41246532	41246532	T	-	K339Rfs*2	exonic	somatic	Frameshift	3434	36	0.010499	Pathogenic	ID=COSV58791509;OCCURENCE=1(breast),1(NS),1(urinary_tract),1(stomach)	Likely Oncogenic		Level 1
FUSCC-P583	BRCA2	675	chr13	32913559	32913559	A	-	K1691Nfs*15	exonic	somatic	Frameshift	1416	17	0.011997	Pathogenic	ID=COSV66451438;OCCURENCE=4(large_intestine),2(stomach)	Likely Oncogenic		Level 1
FUSCC-P583	BRIP1	83990	chr17	59938830	59938830	G	T	S24*	exonic	somatic	Stopgain	1098	12	0.010762			Likely Oncogenic		Level 1
FUSCC-P583	RAD51B	5890	chr14	68292247	68292247	G	T	E51*	exonic	somatic	Stopgain	1803	22	0.011853			Likely Oncogenic		Level 1
FUSCC-P583	MSH2	4436	chr2	47698126	47698126	G	T	E562*	exonic	somatic	Stopgain	862	10	0.011038	Pathogenic		Likely Oncogenic
FUSCC-P591	PALB2	79728	chr16	23647116	23647116	G	A	Q251*	exonic	germline	stopgain	172	156	0.477204				Pathogenic	Level 1
FUSCC-P592	AR	367	chrX	66931247	66931247	G	A	R630Q	exonic	somatic	Missense	727	147	0.161361	VUS	ID=COSV65953169;OCCURENCE=1(soft_tissue),2(stomach),1(pancreas),1(adrenal_gland),2(prostate),1(large_intestine)
FUSCC-P598	ERF	2077	chr19	42752695	42752695	C	-	L525Sfs*6	exonic	somatic	Frameshift	2454	28	0.011401	VUS	ID=COSV55895285;OCCURENCE=4(stomach),1(large_intestine)	Likely Oncogenic
FUSCC-P599	ABRAXAS1	84142	chr4	84393413	84393413	C	A	E82X	exonic	somatic	Stopgain	791	27	0.03			Likely Oncogenic
FUSCC-P600	TP53	7157	chr17	7577538	7577538	C	T	R248Q	exonic	somatic	Missense	631	1056	0.607945	Pathogenic	ID=COSV52661580;OCCURENCE=1(peritoneum),123(haematopoietic_and_lymphoid_tissue),63(urinary_tract),8(kidney),3(pleura),38(pancreas),1(testis),2(adrenal_gland),57(ovary),3(penis),278(large_intestine),11(vulva),14(liver),51(prostate),149(breast),12(biliary_tract),8(NS),8(bone),54(lung),11(small_intestine),1(meninges),1(genital_tract),3(salivary_gland),6(soft_tissue),1(pituitary),73(central_nervous_s…	Likely Oncogenic
FUSCC-P609	PMS2	5395	chr7	6013031	6013031	C	A	*863Lext*2	exonic	somatic	Missense	935	10	0.010428	VUS		Likely Oncogenic
FUSCC-P610	PIK3R1	5295	chr5	67569823	67569823	C	T	R162*	exonic	somatic	Stopgain	3504	52	0.01442		ID=COSV57127263;OCCURENCE=1(lung),1(stomach),3(large_intestine)	Likely Oncogenic
FUSCC-P610	CTNNB1	1499	chr3	41278106	41278106	G	A	R661Q	exonic	somatic	Missense	4996	154	0.029384		ID=COSV62702497;OCCURENCE=1(kidney),4(large_intestine)
FUSCC-P610	ATR	545	chr3	142176471	142176471	G	A	R2544C	exonic	somatic	Missense	3140	62	0.018782		ID=COSV63386904;OCCURENCE=1(liver),1(stomach),1(skin)
FUSCC-P610	MSH2	4436	chr2	47703591	47703591	T	G	C697W	exonic	somatic	Missense	4202	61	0.014072			Likely Oncogenic
FUSCC-P611	FOXA1	3169	chr14	38061136	38061189	TGCCCCCGCTTCCGCTCCCGCCCCCGCCGCCGGCCCCCGGCTGCTTCTCGCACT	-	K267_G284del	exonic	somatic	InFrameshift	3377	69	0.021753			Likely Oncogenic
FUSCC-P613	TP53	7157	chr17	7578251	7578257	TTCCTTC	-	E198Ifs*47	exonic	somatic	Frameshift	2797	724	0.210465			Likely Oncogenic
FUSCC-P614	AR	367	chrX	66943591	66943591	G	T	D891Y	exonic	somatic	Missense	2155	30	0.013556		ID=COSV65959749;OCCURENCE=4(prostate)
FUSCC-P615	AKT1	207	chr14	105246551	105246551	C	T	E17K	exonic	somatic	Missense	4254	134	0.030187	VUS	ID=COSV62571334;OCCURENCE=1(thymus),11(upper_aerodigestive_tract),58(skin),31(endometrium),5(cervix),2(central_nervous_system),5(salivary_gland),18(soft_tissue),69(meninges),48(lung),15(bone),6(NS),27(thyroid),3(stomach),6(ovary),6(pancreas),1(kidney),23(urinary_tract),7(haematopoietic_and_lymphoid_tissue),2(peritoneum),3(biliary_tract),359(breast),22(prostate),48(large_intestine)	Oncogenic		Level 3B
FUSCC-P615	TP53	7157	chr17	7579443	7579444	GT	-	P82Gfs*66	exonic	somatic	Frameshift	6558	109	0.016428		ID=COSV53674319;OCCURENCE=1(large_intestine)	Likely Oncogenic
FUSCC-P617	RAD51B	5890	chr14	69061306	69061306	C	T	Q381*	exonic	somatic	Stopgain	544	6	0.010733			Likely Oncogenic		Level 1
FUSCC-P620	TP53	7157	chr17	7578265	7578265	A	C	I195S	exonic	somatic	Missense	3450	1313	0.272633	VUS	ID=COSV52661172;OCCURENCE=1(oesophagus),1(biliary_tract),2(haematopoietic_and_lymphoid_tissue),5(lung),1(pancreas),1(ovary),1(gastrointestinal_tract_(site_indeterminate)),3(large_intestine),1(liver),2(breast)	Likely Oncogenic
FUSCC-P622	FOXA1	3169	chr14	38061223	38061228	TCTCGA	-	F254_N256delinsY	exonic	somatic	InFrameshift	6401	257	0.038716		ID=COSV51644065;OCCURENCE=8(prostate)	Likely Oncogenic
FUSCC-P622	CDKN1B	1027	chr12	12871187	12871187	G	-	D139Tfs*6	exonic	somatic	Frameshift	2991	107	0.035419			Likely Oncogenic
FUSCC-P623	ATM	472	chr11	108178655	108178656	-	A	S1905Ifs*25	exonic	germline	Frameshift	158	132	0.44898	Pathogenic/Likely_pathogenic			Pathogenic	Level 1
FUSCC-P629	BRCA2	675	chr13	32930687	32930687	C	T	R2520*	exonic	germline	stopgain	78	110	0.581152				Pathogenic	Level 1
FUSCC-P629	BRIP1	83990	chr17	59934544	59934544	G	T	S85*	exonic	somatic	Stopgain	530	15	0.027			Likely Oncogenic		Level 1
FUSCC-P629	APC	324	chr5	112178613	112178613	C	A	S2441*	exonic	somatic	Stopgain	559	19	0.032			Likely Oncogenic
FUSCC-P631	NCOR1	9611	chr17	16068340	16068343	CTCG	TTCA	R190_E191delins*	exonic	somatic	InFrameshift	1223	315	0.198488			Likely Oncogenic
FUSCC-P636	AR	367	chrX	66765170	66765170	A	T	Q61L	exonic	somatic	Missense	579	41	0.03394		ID=COSV65958280;OCCURENCE=2(large_intestine),1(biliary_tract),3(lung)
FUSCC-P636	AR	367	chrX	66765173	66765173	A	T	Q62L	exonic	somatic	Missense	567	87	0.070445		ID=COSV65960314;OCCURENCE=2(lung),1(soft_tissue)
FUSCC-P637	AR	367	chrX	66765155	66765155	T	A	L56Q	exonic	somatic	Missense	1110	28	0.02347		ID=COSV65954099;OCCURENCE=3(large_intestine),1(liver),5(lung),1(soft_tissue),1(skin),2(thyroid)
FUSCC-P639	PIK3CA	5290	chr3	178936091	178936091	G	A	E545K	exonic	somatic	Missense	2043	39	0.018483	Pathogenic/Likely_pathogenic	ID=COSV55873239;OCCURENCE=12(penis),1(vagina),55(ovary),5(small_intestine),9(kidney),7(gastrointestinal_tract_(site_indeterminate)),41(central_nervous_system),2(haematopoietic_and_lymphoid_tissue),30(biliary_tract),1(parathyroid),84(oesophagus),21(salivary_gland),3(NS),116(cervix),2(bone),14(pancreas),127(lung),1(pituitary),61(endometrium),16(vulva),1(peritoneum),968(breast),20(prostate),24(thyro…	Oncogenic		Level 3B
FUSCC-P639	ERF	2077	chr19	42753385	42753385	C	-	S295Afs*16	exonic	somatic	Frameshift	5187	360	0.06549	Likely pathogenic		Likely Oncogenic
FUSCC-P642	BRCA2	675	chr13	32929131	32929132	C	-	P2381Hfs*13	exonic	germline	Frameshift	166	138	0.455446	Pathogenic			Pathogenic	Level 1
FUSCC-P643	ATM	472	chr11	108098419	108098419	G	A	R23Q	exonic	somatic	Missense	1158	12	0.010076	VUS	ID=COSV53740048;OCCURENCE=1(endometrium),1(ovary),3(large_intestine),1(skin),1(stomach)
FUSCC-P643	RB1	5925	chr13	48919281	48919281	C	A	S149*	exonic	somatic	Stopgain	1221	16	0.0128		ID=COSV57325898;OCCURENCE=1(central_nervous_system)	Likely Oncogenic
FUSCC-P644	CDKN2A	1029	chr9	21971056	21971056	C	A	G101V	exonic	somatic	Missense	765	14	0.017		ID=COSV58692305;OCCURENCE=1(liver),1(oesophagus),2(lung)	Likely Oncogenic		Level 4
FUSCC-P646	RB1	5925	chr13	48951105	48951105	G	T	G423*	exonic	somatic	Stopgain	957	15	0.014		ID=COSV105078389;OCCURENCE=1(lung)	Likely Oncogenic
FUSCC-P651	ATM	472	chr11	108224504	108224504	G	T	E2895*	exonic	somatic	Stopgain	1892	84	0.040956			Likely Oncogenic		Level 1
FUSCC-P651	FOXA1	3169	chr14	38061221	38061232	GTTCTCGAACAT	-	M253_N256del	exonic	somatic	InFrameshift	6277	297	0.045685		ID=COSV51645234;OCCURENCE=4(prostate)	Likely Oncogenic
FUSCC-P651	RB1	5925	chr13	49039164	49039164	G	T	E748*	exonic	somatic	Stopgain	817	9	0.01049	Pathogenic/Likely_pathogenic	ID=COSV57302909;OCCURENCE=5(lung),1(skin)	Likely Oncogenic
FUSCC-P651	RB1	5925	chr13	49039158	49039158	G	T	E746*	exonic	somatic	Stopgain	710	9	0.011765	Pathogenic	ID=COSV57314725;OCCURENCE=1(cervix),2(urinary_tract),1(lung)	Likely Oncogenic
FUSCC-P653	MSH6	2956	chr2	48033981	48033981	-	TTGA	K1358Dfs*2	exonic	somatic	Frameshift	613	533	0.465	Likely benign	ID=COSV52273912;OCCURENCE=1(biliary_tract),1(large_intestine),3(liver)	Likely Oncogenic
FUSCC-P653	TP53	7157	chr17	7578382	7578388	GAGCAGC	-	R181Qfs*64	exonic	somatic	Frameshift	2976	260	0.081			Likely Oncogenic
FUSCC-P655	FOXA1	3169	chr14	38061231	38061231	A	C	M253R	exonic	somatic	Missense	3339	108	0.029032		ID=COSV51643604;OCCURENCE=6(prostate)	Likely Oncogenic
FUSCC-P657	FOXA1	3169	chr14	38060674	38060674	-	AGGCAGGC	L439Afs*4	exonic	somatic	Frameshift	4569	71	0.015			Likely Oncogenic
FUSCC-P658	FOXA1	3169	chr14	38061191	38061191	G	C	F266L	exonic	somatic	Missense	2806	50	0.016		ID=COSV51643681;OCCURENCE=11(breast),2(prostate)	Predicted Oncogenic
FUSCC-P660	MSH6	2956	chr2	48033622	48033622	C	A	P1278H	exonic	somatic	Missense	2626	30	0.010893	VUS	ID=COSV52279289;OCCURENCE=2(skin),1(large_intestine)
FUSCC-P661	BRCA2	675	chr13	32945138	32945139	AG	-	E2846Gfs*22	exonic	germline	Frameshift	138	152	0.513423	Pathogenic			Pathogenic	Level 1
FUSCC-P664	BRCA2	675	chr13	32911583	32911583	T	-	F1031Sfs*12	exonic	germline	Frameshift	160	176	0.52381				Likely pathogenic	Level 1
FUSCC-P664	APC	324	chr5	112157651	112157663	ATTTGATGAAGAG	-	F458Ifs*5	exonic	somatic	Frameshift	1408	87	0.059			Likely Oncogenic
FUSCC-P669	ATM	472	chr11	108236203	108236203	C	T	R3047*	exonic	somatic	Stopgain	949	12	0.012158	Pathogenic	ID=COSV53724126;OCCURENCE=1(testis),5(haematopoietic_and_lymphoid_tissue),1(prostate),2(breast),1(endometrium)	Likely Oncogenic		Level 1
FUSCC-P669	BRCA2	675	chr13	32911419	32911419	-	A	N978Efs*4	exonic	somatic	Frameshift	858	9	0.010551			Likely Oncogenic		Level 1
FUSCC-P669	AKT1	207	chr14	105246551	105246551	C	T	E17K	exonic	somatic	Missense	1241	561	0.301289	VUS	ID=COSV62571334;OCCURENCE=1(thymus),11(upper_aerodigestive_tract),58(skin),31(endometrium),5(cervix),2(central_nervous_system),5(salivary_gland),18(soft_tissue),69(meninges),48(lung),15(bone),6(NS),27(thyroid),3(stomach),6(ovary),6(pancreas),1(kidney),23(urinary_tract),7(haematopoietic_and_lymphoid_tissue),2(peritoneum),3(biliary_tract),359(breast),22(prostate),48(large_intestine)	Oncogenic		Level 3B
FUSCC-P669	NCOR1	9611	chr17	16068340	16068343	CTCG	TTCA	R190_E191delins*	exonic	somatic	InFrameshift	640	79	0.107191			Likely Oncogenic
FUSCC-P669	ATR	545	chr3	142188990	142188990	G	T	S2086*	exonic	somatic	Stopgain	518	29	0.051237			Likely Oncogenic
FUSCC-P669	NCOR1	9611	chr17	15978998	15978998	G	A	Q1174*	exonic	somatic	Stopgain	832	10	0.011574			Likely Oncogenic
FUSCC-P670	AKT1	207	chr14	105246551	105246551	C	T	E17K	exonic	somatic	Missense	4762	165	0.032686	VUS	ID=COSV62571334;OCCURENCE=1(thymus),11(upper_aerodigestive_tract),58(skin),31(endometrium),5(cervix),2(central_nervous_system),5(salivary_gland),18(soft_tissue),69(meninges),48(lung),15(bone),6(NS),27(thyroid),3(stomach),6(ovary),6(pancreas),1(kidney),23(urinary_tract),7(haematopoietic_and_lymphoid_tissue),2(peritoneum),3(biliary_tract),359(breast),22(prostate),48(large_intestine)	Oncogenic		Level 3B
FUSCC-P676	FOXA1	3169	chr14	38061231	38061231	A	C	M253R	exonic	somatic	Missense	682	271	0.283		ID=COSV51643604;OCCURENCE=6(prostate)	Likely Oncogenic
FUSCC-P676	CDKN1B	1027	chr12	12871182	12871182	C	-	P137Rfs*8	exonic	somatic	Frameshift	568	239	0.293		ID=COSV57429489;OCCURENCE=1(stomach),2(large_intestine),3(prostate),1(biliary_tract),6(breast)	Likely Oncogenic
FUSCC-P677	FOXA1	3169	chr14	38061221	38061221	G	-	N256Kfs*65	exonic	somatic	Frameshift	3745	1178	0.242387			Likely Oncogenic
FUSCC-P678	APC	324	chr5	112174602	112174602	C	A	S1104*	exonic	somatic	Stopgain	3415	459	0.117032	Pathogenic	ID=COSV57382922;OCCURENCE=1(stomach),1(large_intestine)	Likely Oncogenic
FUSCC-P679	PTEN	5728	chr10	89720670	89720670	G	T	W274L	exonic	somatic	Missense	1223	21	0.015295	Pathogenic
FUSCC-P680	AR	367	chrX	66765170	66765170	A	T	Q61L	exonic	somatic	Missense	567	87	0.071487		ID=COSV65958280;OCCURENCE=2(large_intestine),1(biliary_tract),3(lung)
FUSCC-P682	BRCA1	672	chr17	41215390	41215390	C	A	W1718L	exonic	somatic	Missense	3410	44	0.011825	VUS	ID=COSV58800644;OCCURENCE=1(skin)	Likely Oncogenic		Level 1
FUSCC-P682	AR	367	chrX	66765170	66765170	A	T	Q61L	exonic	somatic	Missense	633	39	0.02714		ID=COSV65958280;OCCURENCE=2(large_intestine),1(biliary_tract),3(lung)
FUSCC-P682	AR	367	chrX	66765173	66765173	A	T	Q62L	exonic	somatic	Missense	607	64	0.044912		ID=COSV65960314;OCCURENCE=2(lung),1(soft_tissue)
FUSCC-P683	TP53	7157	chr17	7578257	7578257	C	A	E198*	exonic	somatic	Stopgain	6325	300	0.04465	Pathogenic	ID=COSV52678088;OCCURENCE=5(skin),2(upper_aerodigestive_tract),1(endometrium),17(lung),4(stomach),1(thyroid),7(oesophagus),1(pancreas),2(penis),4(ovary),1(pleura),5(urinary_tract),2(liver),6(prostate),9(breast),7(large_intestine)	Likely Oncogenic
FUSCC-P686	CDKN1B	1027	chr12	12870848	12870848	-	C	S27Lfs*98	exonic	somatic	Frameshift	2767	34	0.012143			Likely Oncogenic
FUSCC-P687	MLH1	4292	chr3	37070349	37070349	C	-	R497Gfs*11	exonic	somatic	Frameshift	1016	11	0.010806	Pathogenic	ID=COSV51614748;OCCURENCE=1(stomach),2(NS),1(endometrium),4(large_intestine),2(prostate)	Likely Oncogenic
FUSCC-P687	ABRAXAS1	84142	chr4	84383999	84383999	G	A	R285W	exonic	somatic	Missense	1133	13	0.011121	VUS	ID=COSV55029499;OCCURENCE=1(prostate),2(large_intestine)
FUSCC-P687	PMS2	5395	chr7	6027156	6027156	-	T	D414Rfs*44	exonic	somatic	Frameshift	1126	13	0.011515	Pathogenic	ID=COSV56222171;OCCURENCE=1(stomach),2(endometrium),1(pancreas)	Likely Oncogenic
FUSCC-P687	NCOR1	9611	chr17	16068340	16068343	CTCG	TTCA	R190_E191delins*	exonic	somatic	InFrameshift	958	115	0.103417			Likely Oncogenic
FUSCC-P688	BRCA2	675	chr13	32911442	32911442	-	A	N986Kfs*2	exonic	somatic	Frameshift	967	11	0.011294	Pathogenic	ID=COSV66455783;OCCURENCE=1(large_intestine),1(prostate)	Likely Oncogenic		Level 1
FUSCC-P688	ATM	472	chr11	108115748	108115748	A	-	G301Vfs*19	exonic	somatic	Frameshift	566	7	0.012238	Pathogenic/Likely_pathogenic	ID=COSV99069647;OCCURENCE=1(stomach)	Likely Oncogenic		Level 1
FUSCC-P688	BRIP1	83990	chr17	59763347	59763347	A	-	S919Hfs*66	exonic	somatic	Frameshift	707	14	0.01958		ID=COSV99369284;OCCURENCE=1(large_intestine)	Likely Oncogenic		Level 1
FUSCC-P688	ATM	472	chr11	108198414	108198414	-	T	C2341Lfs*32	exonic	somatic	Frameshift	698	8	0.011331			Likely Oncogenic		Level 1
FUSCC-P688	BRCA2	675	chr13	32929319	32929320	TG	-	D2443Efs*2	exonic	somatic	Frameshift	724	7	0.010086			Likely Oncogenic		Level 1
FUSCC-P688	ATM	472	chr11	108121652	108121652	T	-	W488Gfs*8	exonic	somatic	Frameshift	818	11	0.013301			Likely Oncogenic		Level 1
FUSCC-P688	ATM	472	chr11	108121587	108121587	T	A	C465*	exonic	somatic	Stopgain	715	8	0.010899			Likely Oncogenic		Level 1
FUSCC-P688	PTEN	5728	chr10	89693002	89693002	-	A	V166Sfs*14	exonic	somatic	Frameshift	446	108	0.196364		ID=COSV64295060;OCCURENCE=1(NS),2(lung),8(skin),1(eye),3(endometrium),1(haematopoietic_and_lymphoid_tissue),1(biliary_tract),2(breast)	Likely Oncogenic		Level 4
FUSCC-P688	TP53	7157	chr17	7577530	7577530	T	A	I251F	exonic	somatic	Missense	721	8	0.010652		ID=COSV52677403;OCCURENCE=1(oesophagus),2(breast),1(liver),3(lung),2(urinary_tract),2(haematopoietic_and_lymphoid_tissue),2(pancreas)	Likely Oncogenic
FUSCC-P688	ERF	2077	chr19	42752695	42752695	C	-	L525Sfs*6	exonic	somatic	Frameshift	546	6	0.011299	VUS	ID=COSV55895285;OCCURENCE=4(stomach),1(large_intestine)	Likely Oncogenic
FUSCC-P688	MSH2	4436	chr2	47637496	47637496	G	-	K212Nfs*2	exonic	somatic	Frameshift	859	10	0.011507	Pathogenic		Likely Oncogenic
FUSCC-P688	NCOR1	9611	chr17	16097781	16097781	G	-	Q35Sfs*16	exonic	somatic	Frameshift	737	9	0.012081			Likely Oncogenic
FUSCC-P688	NCOR1	9611	chr17	15965536	15965536	G	-	P1757Lfs*5	exonic	somatic	Frameshift	802	19	0.023199			Likely Oncogenic
FUSCC-P688	FANCA	2175	chr16	89836299	89836299	A	G	L817P	exonic	somatic	Missense	876	10	0.010672	Pathogenic
FUSCC-P692	BRCA2	675	chr13	32913851	32913857	TTTTCCA	-	F1787Kfs*2	exonic	germline	Frameshift	187	84	0.323077				Likely pathogenic	Level 1
FUSCC-P692	AR	367	chrX	66937371	66937371	G	T	W742L	exonic	somatic	Missense	2922	64	0.021136	Pathogenic	ID=COSV65956522;OCCURENCE=5(prostate)	Oncogenic
FUSCC-P696	BRAF	673	chr7	140481402	140481402	C	G	G469A	exonic	somatic	Missense	529	360	0.405	Pathogenic	ID=COSV56061424;OCCURENCE=1(NS),3(small_intestine),45(lung),1(central_nervous_system),2(eye),1(upper_aerodigestive_tract),9(skin),2(oesophagus),1(stomach),1(thyroid),14(haematopoietic_and_lymphoid_tissue),3(urinary_tract),1(ovary),10(large_intestine),4(prostate),2(breast),3(biliary_tract)	Oncogenic		Level 3B
FUSCC-P696	MSH6	2956	chr2	48033981	48033981	-	TTGA	K1358Dfs*2	exonic	somatic	Frameshift	1341	1144	0.46	Likely benign	ID=COSV52273912;OCCURENCE=1(biliary_tract),1(large_intestine),3(liver)	Likely Oncogenic
FUSCC-P698	MRE11	4361	chr11	94170347	94170347	G	T	S641X	exonic	somatic	Stopgain	1210	15	0.011619		ID=COSV100120077;OCCURENCE=1(cervix)	Likely Oncogenic
FUSCC-P698	NCOR1	9611	chr17	16056658	16056658	C	A	E262*	exonic	somatic	Stopgain	883	10	0.01056			Likely Oncogenic
FUSCC-P701	FOXA1	3169	chr14	38061248	38061248	G	C	H247Q	exonic	somatic	Missense	4911	139	0.02725		ID=COSV51644269;OCCURENCE=1(breast),1(prostate)	Likely Oncogenic
FUSCC-P701	APC	324	chr5	112175639	112175639	C	T	R1450*	exonic	somatic	Stopgain	4474	315	0.063495	Pathogenic	ID=COSV57321313;OCCURENCE=4(endometrium),8(small_intestine),1(lung),3(soft_tissue),2(NS),24(stomach),4(oesophagus),5(pancreas),2(adrenal_gland),1(biliary_tract),5(prostate),447(large_intestine)	Likely Oncogenic
FUSCC-P701	MSH2	4436	chr2	47710068	47710068	C	T	R929*	exonic	germline	stopgain	148	130	0.443686	VUS			Likely pathogenic
FUSCC-P705	FOXA1	3169	chr14	38061228	38061228	A	-	F254Sfs*67	exonic	somatic	Frameshift	945	566	0.372			Likely Oncogenic
FUSCC-P706	PALB2	79728	chr16	23614972	23614973	CA	-	V1123Efs*33	exonic	somatic	Frameshift	604	20	0.033			Likely Oncogenic		Level 1
FUSCC-P709	NCOR1	9611	chr17	15989716	15989716	-	G	E1020*	exonic	somatic	Frameshift	1912	182	0.087542			Likely Oncogenic
FUSCC-P710	AKT1	207	chr14	105246551	105246551	C	T	E17K	exonic	somatic	Missense	6775	1115	0.138889	VUS	ID=COSV62571334;OCCURENCE=1(thymus),11(upper_aerodigestive_tract),58(skin),31(endometrium),5(cervix),2(central_nervous_system),5(salivary_gland),18(soft_tissue),69(meninges),48(lung),15(bone),6(NS),27(thyroid),3(stomach),6(ovary),6(pancreas),1(kidney),23(urinary_tract),7(haematopoietic_and_lymphoid_tissue),2(peritoneum),3(biliary_tract),359(breast),22(prostate),48(large_intestine)	Oncogenic		Level 3B
FUSCC-P710	CTNNB1	1499	chr3	41266098	41266098	A	T	D32V	exonic	somatic	Missense	6162	507	0.074889	Likely pathogenic	ID=COSV62688249;OCCURENCE=9(central_nervous_system),1(ovary),1(lung),2(pituitary),8(pancreas),5(endometrium),1(biliary_tract),5(prostate),2(testis),2(stomach),34(liver),1(large_intestine),1(upper_aerodigestive_tract),3(soft_tissue),5(skin)	Likely Oncogenic
FUSCC-P712	BRCA2	675	chr13	32937644	32937644	G	T	E2769*	exonic	somatic	Stopgain	2489	34	0.013199			Likely Oncogenic		Level 1
FUSCC-P712	FOXA1	3169	chr14	38061223	38061228	TCTCGA	-	F254_N256delinsY	exonic	somatic	InFrameshift	3496	44	0.012447		ID=COSV51644065;OCCURENCE=8(prostate)	Likely Oncogenic
FUSCC-P715	BRCA2	675	chr13	32945148	32945148	A	-	K2849Rfs*14	exonic	somatic	Frameshift	931	10	0.010627	Pathogenic		Likely Oncogenic		Level 1
FUSCC-P715	PTEN	5728	chr10	89720670	89720670	G	T	W274L	exonic	somatic	Missense	499	13	0.022609	Pathogenic
FUSCC-P716	ATM	472	chr11	108216596	108216596	C	T	R2849*	exonic	germline	stopgain	134	114	0.445312				Pathogenic	Level 1
FUSCC-P721	PIK3CA	5290	chr3	178936091	178936091	G	A	E545K	exonic	somatic	Missense	4942	152	0.029395	Pathogenic/Likely_pathogenic	ID=COSV55873239;OCCURENCE=12(penis),1(vagina),55(ovary),5(small_intestine),9(kidney),7(gastrointestinal_tract_(site_indeterminate)),41(central_nervous_system),2(haematopoietic_and_lymphoid_tissue),30(biliary_tract),1(parathyroid),84(oesophagus),21(salivary_gland),3(NS),116(cervix),2(bone),14(pancreas),127(lung),1(pituitary),61(endometrium),16(vulva),1(peritoneum),968(breast),20(prostate),24(thyro…	Oncogenic		Level 3B
FUSCC-P722	AR	367	chrX	66765170	66765170	A	T	Q61L	exonic	somatic	Missense	942	77	0.035981		ID=COSV65958280;OCCURENCE=2(large_intestine),1(biliary_tract),3(lung)
FUSCC-P723	FOXA1	3169	chr14	38061223	38061228	TCTCGA	-	F254_N256delinsY	exonic	somatic	InFrameshift	4451	96	0.021141		ID=COSV51644065;OCCURENCE=8(prostate)	Likely Oncogenic
FUSCC-P726	BRCA2	675	chr13	32914790	32914790	C	T	Q2100*	exonic	somatic	Stopgain	2627	31	0.011326	Pathogenic		Likely Oncogenic		Level 1
FUSCC-P728	EGFR	1956	chr7	55242428	55242428	C	T	P733L	exonic	somatic	Missense	1384	20	0.013928	Likely pathogenic	ID=COSV51802602;OCCURENCE=1(large_intestine),2(lung)
FUSCC-P730	BRIP1	83990	chr17	59857756	59857756	A	-	S601Qfs*12	exonic	somatic	Frameshift	868	12	0.013809	Pathogenic		Likely Oncogenic		Level 1
FUSCC-P730	NBN	4683	chr8	90967512	90967512	T	-	R466Gfs*18	exonic	somatic	Frameshift	1090	12	0.010919	Likely pathogenic	ID=COSV55371538;OCCURENCE=3(endometrium),1(soft_tissue),4(NS),8(stomach),1(pancreas),1(breast),15(large_intestine)	Likely Oncogenic
FUSCC-P735	BRCA2	675	chr13	32954272	32954272	-	A	T3085Nfs*26	exonic	somatic	Frameshift	886	1511	0.610999	Pathogenic	ID=COSV66452312;OCCURENCE=1(biliary_tract),2(prostate),1(breast),3(large_intestine),1(stomach)	Likely Oncogenic		Level 1
FUSCC-P735	TP53	7157	chr17	7577094	7577094	G	C	R282G	exonic	somatic	Missense	2472	1772	0.410375	Pathogenic	ID=COSV52701296;OCCURENCE=1(ovary),1(central_nervous_system),1(oesophagus),9(haematopoietic_and_lymphoid_tissue),13(lung),5(pancreas),1(endometrium),6(breast),2(thyroid),2(large_intestine),5(upper_aerodigestive_tract),2(soft_tissue),1(skin),3(urinary_tract),4(stomach),3(liver)	Likely Oncogenic
FUSCC-P735	FOXA1	3169	chr14	38061228	38061228	A	-	F254Sfs*67	exonic	somatic	Frameshift	3784	2049	0.354928			Likely Oncogenic
FUSCC-P738	NCOR1	9611	chr17	16068396	16068396	G	A	S172L	exonic	somatic	Missense	1904	1551	0.442763		ID=COSV51959131;OCCURENCE=6(central_nervous_system),23(upper_aerodigestive_tract),3(thyroid),1(kidney),4(large_intestine),1(liver)
FUSCC-P738	NCOR1	9611	chr17	16068463	16068463	C	T	G150R	exonic	somatic	Missense	2688	892	0.245122		ID=COSV51959167;OCCURENCE=9(upper_aerodigestive_tract),7(central_nervous_system),2(kidney),2(lung),2(urinary_tract),5(thyroid),3(large_intestine)
FUSCC-P738	NCOR1	9611	chr17	16097825	16097825	T	G	Y20S	exonic	somatic	Missense	1574	86	0.049482		ID=COSV51959192;OCCURENCE=2(pancreas),2(haematopoietic_and_lymphoid_tissue),4(central_nervous_system),1(kidney),3(thyroid),13(upper_aerodigestive_tract),1(large_intestine),5(breast)
FUSCC-P738	NCOR1	9611	chr17	16097870	16097870	C	A	G5V	exonic	somatic	Missense	1303	85	0.060369		ID=COSV51961729;OCCURENCE=1(large_intestine),5(breast),2(urinary_tract),3(haematopoietic_and_lymphoid_tissue),2(pancreas),1(thyroid),1(lung),17(upper_aerodigestive_tract)
FUSCC-P738	APC	324	chr5	112174665	112174665	T	C	V1125A	exonic	somatic	Missense	1356	1199	0.464189	VUS	ID=COSV57340743;OCCURENCE=2(upper_aerodigestive_tract),1(prostate)
FUSCC-P739	BRAF	673	chr7	140453134	140453134	T	C	K601E	exonic	somatic	Missense	937	23	0.02335	Pathogenic	ID=COSV56058494;OCCURENCE=9(large_intestine),15(prostate),1(stomach),2(biliary_tract),56(thyroid),2(breast),7(haematopoietic_and_lymphoid_tissue),12(NS),1(soft_tissue),2(salivary_gland),13(lung),1(small_intestine),37(skin),1(upper_aerodigestive_tract),1(endometrium),1(ovary)	Likely Oncogenic		Level 3B
FUSCC-P739	BRAF	673	chr7	140453145	140453145	A	C	L597R	exonic	somatic	Missense	843	17	0.018478	Pathogenic/Likely_pathogenic	ID=COSV56121113;OCCURENCE=3(lung),2(NS),12(skin),1(central_nervous_system),2(haematopoietic_and_lymphoid_tissue),3(ovary),4(large_intestine),1(breast),2(prostate)	Likely Oncogenic		Level 3B
FUSCC-P741	CTNNB1	1499	chr3	41266098	41266098	A	T	D32V	exonic	somatic	Missense	2220	453	0.167964	Likely pathogenic	ID=COSV62688249;OCCURENCE=9(central_nervous_system),1(ovary),1(lung),2(pituitary),8(pancreas),5(endometrium),1(biliary_tract),5(prostate),2(testis),2(stomach),34(liver),1(large_intestine),1(upper_aerodigestive_tract),3(soft_tissue),5(skin)	Likely Oncogenic
FUSCC-P741	FOXA1	3169	chr14	38061220	38061243	CGTTCTCGAACATGTTGCCGGAGT	-	D249_N256del	exonic	somatic	InFrameshift	3121	459	0.129041			Likely Oncogenic
FUSCC-P742	FOXA1	3169	chr14	38061208	38061208	G	C	R261G	exonic	somatic	Missense	3283	114	0.03313		ID=COSV51644190;OCCURENCE=8(prostate)	Likely Oncogenic
FUSCC-P742	FOXA1	3169	chr14	38061207	38061207	C	T	R261H	exonic	somatic	Missense	3317	71	0.020821		ID=COSV51646268;OCCURENCE=1(breast),2(prostate)	Likely Oncogenic
FUSCC-P745	FOXA1	3169	chr14	38061154	38061193	CGCCCCCGCCGCCGGCCCCCGGCTGCTTCTCGCACTTGAA	-	F266Gfs*42	exonic	somatic	Frameshift	5448	89	0.016494			Likely Oncogenic
FUSCC-P750	TP53	7157	chr17	7574008	7574008	-	TCTCGAAGCGCTC	M340Rfs*11	exonic	somatic	Frameshift	1192	388	0.234158			Likely Oncogenic
FUSCC-P757	TP53	7157	chr17	7576857	7576857	A	C	L330R	exonic	somatic	Missense	3655	109	0.027849		ID=COSV52677086;OCCURENCE=1(breast),2(liver),1(pleura),1(pancreas),1(upper_aerodigestive_tract),1(skin)	Likely Oncogenic
FUSCC-P757	AR	367	chrX	66765170	66765170	A	T	Q61L	exonic	somatic	Missense	2392	140	0.024854		ID=COSV65958280;OCCURENCE=2(large_intestine),1(biliary_tract),3(lung)
FUSCC-P757	AR	367	chrX	66765173	66765173	A	T	Q62L	exonic	somatic	Missense	2250	328	0.057423		ID=COSV65960314;OCCURENCE=2(lung),1(soft_tissue)
FUSCC-P757	FOXA1	3169	chr14	38061231	38061231	A	-	M253Sfs*68	exonic	somatic	Frameshift	5334	274	0.049078			Likely Oncogenic
FUSCC-P758	AKT1	207	chr14	105246551	105246551	C	T	E17K	exonic	somatic	Missense	3926	1331	0.245346	VUS	ID=COSV62571334;OCCURENCE=1(thymus),11(upper_aerodigestive_tract),58(skin),31(endometrium),5(cervix),2(central_nervous_system),5(salivary_gland),18(soft_tissue),69(meninges),48(lung),15(bone),6(NS),27(thyroid),3(stomach),6(ovary),6(pancreas),1(kidney),23(urinary_tract),7(haematopoietic_and_lymphoid_tissue),2(peritoneum),3(biliary_tract),359(breast),22(prostate),48(large_intestine)	Oncogenic		Level 3B
FUSCC-P758	TP53	7157	chr17	7578527	7578527	A	G	C135R	exonic	somatic	Missense	3283	217	0.060955	Pathogenic	ID=COSV52706302;OCCURENCE=1(breast),1(skin),2(soft_tissue),3(large_intestine),2(upper_aerodigestive_tract),1(stomach),1(urinary_tract),1(ovary),8(haematopoietic_and_lymphoid_tissue),2(biliary_tract),1(oesophagus),1(bone),1(lung)	Likely Oncogenic
FUSCC-P759	PTEN	5728	chr10	89653795	89653795	-	T	I32Yfs*12	exonic	somatic	Frameshift	914	384	0.294479			Likely Oncogenic		Level 4
FUSCC-P759	TP53	7157	chr17	7574012	7574012	C	A	E339*	exonic	somatic	Stopgain	555	491	0.45337	Pathogenic	ID=COSV52705645;OCCURENCE=2(adrenal_gland),1(ovary),7(large_intestine),2(prostate),5(liver),2(biliary_tract),4(breast),12(lung),4(central_nervous_system),6(upper_aerodigestive_tract),3(oesophagus),2(stomach)	Likely Oncogenic
FUSCC-P763	AR	367	chrX	66937372	66937372	G	T	W742C	exonic	somatic	Missense	7547	318	0.035396		ID=COSV65953384;OCCURENCE=10(prostate)	Likely Oncogenic
FUSCC-P763	AR	367	chrX	66937371	66937371	G	T	W742L	exonic	somatic	Missense	8138	640	0.071429	Pathogenic	ID=COSV65956522;OCCURENCE=5(prostate)	Oncogenic
FUSCC-P764	ATM	472	chr11	108139170	108139170	C	G	S891*	exonic	somatic	Stopgain	1188	927	0.430362	Pathogenic		Likely Oncogenic		Level 1
FUSCC-P764	FOXA1	3169	chr14	38061213	38061213	T	A	Y259F	exonic	somatic	Missense	3650	41	0.010265			Likely Oncogenic
FUSCC-P773	FOXA1	3169	chr14	38061185	38061202	GCACTTGAAGCGCTTCTG	-	Q263_C268del	exonic	somatic	InFrameshift	1110	13	0.011649		ID=COSV51644041;OCCURENCE=2(prostate),1(salivary_gland)	Likely Oncogenic
FUSCC-P775	FOXA1	3169	chr14	38061238	38061238	-	GGAGTCCGGGTGCAGCGTCCAGTA	Y243_S250dup	exonic	somatic	InFrameshift	526	416	0.43			Predicted Oncogenic
FUSCC-P778	TP53	7157	chr17	7578474	7578474	-	G	P153Afs*28	exonic	somatic	Frameshift	2288	2221	0.496313	Pathogenic	ID=COSV52712544;OCCURENCE=1(prostate),4(breast),1(ovary),2(stomach),1(urinary_tract),1(lung),3(large_intestine),1(upper_aerodigestive_tract),2(biliary_tract),2(thyroid),2(haematopoietic_and_lymphoid_tissue)	Likely Oncogenic
FUSCC-P781	AR	367	chrX	66765185	66765185	A	T	Q66L	exonic	somatic	Missense	524	93	0.075182		ID=COSV65953982;OCCURENCE=2(large_intestine),1(liver)
FUSCC-P783	PIK3CA	5290	chr3	178936092	178936092	A	C	E545A	exonic	somatic	Missense	1592	401	0.197829	Pathogenic	ID=COSV55873209;OCCURENCE=3(skin),12(endometrium),1(cervix),8(central_nervous_system),4(soft_tissue),4(small_intestine),5(lung),1(NS),3(thyroid),5(stomach),63(oesophagus),2(penis),43(ovary),5(pancreas),1(parathyroid),2(urinary_tract),84(breast),5(prostate),3(liver),23(large_intestine)	Oncogenic		Level 3B
FUSCC-P785	PTEN	5728	chr10	89720792	89720792	-	A	Y315*	exonic	somatic	Stopgain	3002	99	0.031946			Likely Oncogenic		Level 4
FUSCC-P785	AR	367	chrX	66943552	66943552	A	T	T878S	exonic	somatic	Missense	2000	164	0.074818			Likely Oncogenic
FUSCC-P786	AR	367	chrX	66937372	66937372	G	T	W742C	exonic	somatic	Missense	6842	110	0.015027		ID=COSV65953384;OCCURENCE=10(prostate)	Likely Oncogenic
FUSCC-P787	MSH6	2956	chr2	48033468	48033468	C	T	Q1258*	exonic	somatic	Stopgain	669	14	0.020144	Pathogenic		Likely Oncogenic
FUSCC-P789	BRCA1	672	chr17	41197810	41197817	TGCCCAAT	-	I1824Dfs*3	exonic	germline	Frameshift	107	63	0.375	Pathogenic			Pathogenic	Level 1
FUSCC-P790	KRAS	3845	chr12	25380274	25380274	C	T	E62K	exonic	somatic	Missense	4989	1677	0.246509		ID=COSV55511879;OCCURENCE=2(skin)	Oncogenic		Level 4
FUSCC-P790	KRAS	3845	chr12	25380282	25380282	G	T	A59E	exonic	somatic	Missense	4816	1653	0.251982		ID=COSV55568979;OCCURENCE=1(endometrium),2(pancreas),3(haematopoietic_and_lymphoid_tissue),4(large_intestine)	Likely Oncogenic		Level 4
FUSCC-P790	FOXA1	3169	chr14	38061250	38061250	G	A	H247Y	exonic	somatic	Missense	4381	1127	0.201718		ID=COSV51645075;OCCURENCE=4(breast),4(prostate)	Likely Oncogenic
FUSCC-P793	MLH1	4292	chr3	37070349	37070349	C	-	R497Gfs*11	exonic	somatic	Frameshift	2490	1106	0.30963	Pathogenic	ID=COSV51614748;OCCURENCE=1(stomach),2(NS),1(endometrium),4(large_intestine),2(prostate)	Likely Oncogenic
FUSCC-P793	ERF	2077	chr19	42753368	42753368	C	-	G299Efs*12	exonic	somatic	Frameshift	2476	887	0.264618		ID=COSV55894886;OCCURENCE=3(stomach),5(large_intestine),1(biliary_tract),1(oesophagus),1(small_intestine)	Likely Oncogenic
FUSCC-P793	ERF	2077	chr19	42752768	42752768	C	-	G499Afs*32	exonic	somatic	Frameshift	1942	302	0.134761		ID=COSV55895673;OCCURENCE=1(large_intestine)	Likely Oncogenic
FUSCC-P793	RNF43	54894	chr17	56448298	56448298	G	-	R117Afs*41	exonic	somatic	Frameshift	3119	78	0.024637		ID=COSV68456762;OCCURENCE=2(pancreas),42(large_intestine),4(stomach)	Likely Oncogenic
FUSCC-P793	RNF43	54894	chr17	56439919	56439919	G	-	R225Afs*194	exonic	somatic	Frameshift	2082	191	0.084104		ID=COSV68457019;OCCURENCE=5(large_intestine)	Likely Oncogenic
FUSCC-P793	FANCA	2175	chr16	89811387	89811387	T	-	G1203Afs*44	exonic	somatic	Frameshift	2554	93	0.035187			Likely Oncogenic
FUSCC-P793	ATR	545	chr3	142274739	142274739	-	TT	I774Kfs*6	exonic	somatic	Frameshift	3305	42	0.010355			Likely Oncogenic
FUSCC-P795	FOXA1	3169	chr14	38061043	38061043	-	C	K316Efs*99	exonic	somatic	Frameshift	998	28	0.027478			Likely Oncogenic
FUSCC-P795	FOXA1	3169	chr14	38061194	38061194	-	CCCTT	F266Rfs*57	exonic	somatic	Frameshift	1166	119	0.091118			Likely Oncogenic
FUSCC-P795	APC	324	chr5	112175826	112175826	A	-	D1512Vfs*11	exonic	somatic	Frameshift	1339	71	0.050969			Likely Oncogenic
FUSCC-P796	MLH1	4292	chr3	37050314	37050314	-	T	Y157Lfs*15	exonic	somatic	Frameshift	780	9	0.011392	Pathogenic/Likely_pathogenic		Likely Oncogenic
FUSCC-P800	BRCA2	675	chr13	32915161	32915162	TG	A	F2223Lfs*6	exonic	somatic	Frameshift	4402	213	0.046793			Likely Oncogenic		Level 1
FUSCC-P802	BRCA2	675	chr13	32913994	32913995	-	A	N1835Kfs*2	exonic	germline	Frameshift	186	155	0.457227				Likely pathogenic	Level 1
FUSCC-P804	BRCA2	675	chr13	32954272	32954273	-	AA	T3085Kfs*20	exonic	germline	Frameshift	113	78	0.4	Pathogenic			Pathogenic	Level 1
FUSCC-P805	AR	367	chrX	66765170	66765170	A	T	Q61L	exonic	somatic	Missense	1137	113	0.047639		ID=COSV65958280;OCCURENCE=2(large_intestine),1(biliary_tract),3(lung)
FUSCC-P806	BRCA2	675	chr13	32914210	32914211	CT	-	L1908Rfs*2	exonic	germline	Frameshift	98	88	0.473118				Pathogenic	Level 1
FUSCC-P806	FOXA1	3169	chr14	38061182	38061185	CTCG	-	C268*	exonic	somatic	Frameshift	2422	191	0.073292			Likely Oncogenic
FUSCC-P809	TP53	7157	chr17	7577568	7577568	C	A	C238F	exonic	somatic	Missense	3189	153	0.044829	Pathogenic	ID=COSV52706816;OCCURENCE=1(cervix),1(pancreas),3(central_nervous_system),5(upper_aerodigestive_tract),3(skin),6(ovary),2(endometrium),3(haematopoietic_and_lymphoid_tissue),1(salivary_gland),2(soft_tissue),1(meninges),6(urinary_tract),14(lung),3(stomach),1(prostate),2(liver),5(biliary_tract),13(breast),5(large_intestine),5(oesophagus)	Likely Oncogenic
FUSCC-P811	TP53	7157	chr17	7577127	7577127	C	T	E271K	exonic	somatic	Missense	3842	53	0.013428	VUS	ID=COSV52700326;OCCURENCE=1(salivary_gland),1(oesophagus),2(biliary_tract),2(haematopoietic_and_lymphoid_tissue),7(lung),2(cervix),3(pancreas),2(ovary),2(central_nervous_system),4(skin),6(large_intestine),5(upper_aerodigestive_tract),1(thyroid),3(stomach),1(liver),32(urinary_tract),1(prostate),4(breast)	Likely Oncogenic
FUSCC-P819	TP53	7157	chr17	7577507	7577507	T	G	E258D	exonic	somatic	Missense	2946	253	0.074631		ID=COSV52980614;OCCURENCE=1(lung),1(large_intestine),2(urinary_tract),2(breast)	Likely Oncogenic
FUSCC-P820	BRIP1	83990	chr17	59938900	59938900	T	C	M1?	exonic	germline	Missense	68	45	0.357143				Pathogenic	Level 1
FUSCC-P820	BRCA2	675	chr13	32905152	32905152	G	T	E260*	exonic	germline	stopgain	53	50	0.454545				Pathogenic	Level 1
FUSCC-P826	AR	367	chrX	66765173	66765173	A	T	Q62L	exonic	somatic	Missense	471	58	0.061834		ID=COSV65960314;OCCURENCE=2(lung),1(soft_tissue)
FUSCC-P830	TP53	7157	chr17	7574026	7574026	C	A	G334V	exonic	somatic	Missense	3932	149	0.03613		ID=COSV52759537;OCCURENCE=1(NS),1(endometrium),10(lung),1(pancreas),4(upper_aerodigestive_tract),4(stomach),1(liver),1(breast)
FUSCC-P833	TP53	7157	chr17	7578406	7578406	C	T	R175H	exonic	somatic	Missense	4835	58	0.011715	Pathogenic	ID=COSV52661038;OCCURENCE=9(vulva),607(large_intestine),24(biliary_tract),173(breast),28(prostate),14(liver),2(pleura),21(kidney),40(urinary_tract),77(haematopoietic_and_lymphoid_tissue),1(peritoneum),8(penis),94(ovary),1(testis),6(adrenal_gland),82(pancreas),120(oesophagus),14(thyroid),124(stomach),14(soft_tissue),13(salivary_gland),1(meninges),3(small_intestine),50(lung),6(bone),7(NS),109(upper…	Oncogenic
FUSCC-P834	BRCA1	672	chr17	41245586	41245586	-	T	Y655Vfs*18	exonic	somatic	Frameshift	719	10	0.013947	Pathogenic	ID=COSV58789969;OCCURENCE=1(prostate),1(breast),2(ovary),1(stomach)	Likely Oncogenic		Level 1
FUSCC-P834	BRCA1	672	chr17	41243941	41243941	G	A	R1203*	exonic	somatic	Stopgain	559	11	0.018122	Pathogenic	ID=COSV99066407;OCCURENCE=1(breast)	Likely Oncogenic		Level 1
FUSCC-P834	APC	324	chr5	112174762	112174762	G	-	R1158Dfs*7	exonic	somatic	Frameshift	565	6	0.010657			Likely Oncogenic
FUSCC-P835	BRCA2	675	chr13	32914647	32914647	C	A	S2052*	exonic	germline	stopgain	168	152	0.464832	Pathogenic			Pathogenic	Level 1
FUSCC-P835	AR	367	chrX	66937371	66937371	G	T	W742L	exonic	somatic	Missense	2820	100	0.034014	Pathogenic	ID=COSV65956522;OCCURENCE=5(prostate)	Oncogenic
FUSCC-P837	PIK3CA	5290	chr3	178916938	178916940	GAA	-	E110del	exonic	somatic	InFrameshift	4298	57	0.013201	Pathogenic	ID=COSV55874554;OCCURENCE=1(biliary_tract),12(breast),1(prostate),5(large_intestine),1(pancreas),1(urinary_tract),1(stomach),1(oesophagus),8(endometrium),6(central_nervous_system),1(meninges),1(NS)	Oncogenic		Level 3B
FUSCC-P837	ERF	2077	chr19	42752873	42752873	G	-	P464Lfs*67	exonic	somatic	Frameshift	4666	60	0.012723		ID=COSV55895277;OCCURENCE=1(large_intestine)	Likely Oncogenic
FUSCC-P839	TP53	7157	chr17	7577121	7577121	G	A	R273C	exonic	somatic	Missense	485	1026	0.67015	Pathogenic/Likely_pathogenic	ID=COSV52662066;OCCURENCE=1(eye),11(thyroid),261(large_intestine),55(upper_aerodigestive_tract),2(soft_tissue),13(skin),21(urinary_tract),55(stomach),23(liver),1(testis),10(vulva),5(adrenal_gland),1(peritoneum),69(breast),47(prostate),2(pleura),34(oesophagus),68(haematopoietic_and_lymphoid_tissue),12(biliary_tract),3(salivary_gland),1(NS),37(lung),5(cervix),14(bone),33(pancreas),49(endometrium),1…	Likely Oncogenic
FUSCC-P840	ATM	472	chr11	108122585	108122586	TT	-	L544Gfs*21	exonic	somatic	Frameshift	682	174	0.203			Likely Oncogenic		Level 1
FUSCC-P840	FOXA1	3169	chr14	38061224	38061229	CTCGAA	-	F254_E255del	exonic	somatic	InFrameshift	1002	220	0.181		ID=COSV51648794;OCCURENCE=2(prostate)	Likely Oncogenic
FUSCC-P844	CTNNB1	1499	chr3	41266101	41266101	C	G	S33C	exonic	somatic	Missense	5198	3539	0.397194	Likely pathogenic	ID=COSV62687839;OCCURENCE=2(NS),1(oesophagus),2(parathyroid),7(biliary_tract),1(haematopoietic_and_lymphoid_tissue),35(endometrium),12(pituitary),11(lung),11(pancreas),2(bone),1(kidney),1(small_intestine),24(ovary),42(central_nervous_system),11(soft_tissue),6(skin),1(eye),4(large_intestine),2(upper_aerodigestive_tract),14(stomach),80(liver),1(paratesticular_tissues),2(urinary_tract),2(adrenal_gla…	Oncogenic
FUSCC-P844	CTNNB1	1499	chr3	41266098	41266098	A	G	D32G	exonic	somatic	Missense	8537	99	0.011212	Pathogenic/Likely_pathogenic	ID=COSV62688001;OCCURENCE=1(NS),3(soft_tissue),1(lung),2(small_intestine),3(cervix),1(pituitary),6(central_nervous_system),7(skin),3(upper_aerodigestive_tract),6(endometrium),9(stomach),1(urinary_tract),1(adrenal_gland),16(pancreas),3(ovary),4(large_intestine),56(liver),2(prostate)	Likely Oncogenic
FUSCC-P845	CHEK2	11200	chr22	29091716	29091716	C	-	G414Efs*23	exonic	somatic	Frameshift	3463	53	0.015104			Likely Oncogenic		Level 1
FUSCC-P847	FOXA1	3169	chr14	38061215	38061235	GCAGCCGTTCTCGAACATGTT	-	N252_C258del	exonic	somatic	InFrameshift	2800	66	0.023142		ID=COSV51643664;OCCURENCE=1(breast),4(prostate)	Likely Oncogenic
FUSCC-P850	BRCA1	672	chr17	41245437	41245438	TT	-	N704Cfs*7	exonic	germline	Frameshift	135	115	0.46371	Pathogenic			Pathogenic	Level 1
FUSCC-P852	TP53	7157	chr17	7578416	7578416	C	A	V172F	exonic	somatic	Missense	6581	69	0.010326	Likely pathogenic	ID=COSV52672812;OCCURENCE=1(haematopoietic_and_lymphoid_tissue),3(biliary_tract),7(oesophagus),1(pancreas),7(lung),1(endometrium),1(penis),3(ovary),1(central_nervous_system),2(thyroid),9(large_intestine),1(upper_aerodigestive_tract),2(urinary_tract),3(liver),3(breast),1(prostate)	Likely Oncogenic
FUSCC-P853	MSH2	4436	chr2	47656936	47656936	G	T	E378*	exonic	somatic	Stopgain	1451	26	0.011733		ID=COSV99253987;OCCURENCE=1(biliary_tract),1(haematopoietic_and_lymphoid_tissue)	Likely Oncogenic
FUSCC-P854	PTEN	5728	chr10	89685271	89685271	T	-	L57Wfs*42	exonic	somatic	Frameshift	759	10	0.013038		ID=COSV64310457;OCCURENCE=1(meninges)	Likely Oncogenic		Level 4
FUSCC-P856	BRCA2	675	chr13	32913422	32913422	G	T	E1644*	exonic	somatic	Stopgain	1813	28	0.010798			Likely Oncogenic		Level 1
FUSCC-P858	AKT1	207	chr14	105246551	105246551	C	T	E17K	exonic	somatic	Missense	3332	43	0.012385	VUS	ID=COSV62571334;OCCURENCE=1(thymus),11(upper_aerodigestive_tract),58(skin),31(endometrium),5(cervix),2(central_nervous_system),5(salivary_gland),18(soft_tissue),69(meninges),48(lung),15(bone),6(NS),27(thyroid),3(stomach),6(ovary),6(pancreas),1(kidney),23(urinary_tract),7(haematopoietic_and_lymphoid_tissue),2(peritoneum),3(biliary_tract),359(breast),22(prostate),48(large_intestine)	Oncogenic		Level 3B
FUSCC-P863	TP53	7157	chr17	7577144	7577146	AGT	-	L265del	exonic	somatic	InFrameshift	1798	1311	0.424959		ID=COSV52702086;OCCURENCE=1(ovary),1(haematopoietic_and_lymphoid_tissue),1(liver),2(breast),2(large_intestine),3(central_nervous_system),3(upper_aerodigestive_tract),1(soft_tissue),1(oesophagus)	Likely Oncogenic
FUSCC-P863	CTNNB1	1499	chr3	41266097	41266097	G	T	D32Y	exonic	somatic	Missense	2048	1880	0.463397	Pathogenic/Likely_pathogenic	ID=COSV62688134;OCCURENCE=1(bone),5(lung),3(small_intestine),1(urinary_tract),4(soft_tissue),31(central_nervous_system),4(pituitary),23(pancreas),2(testis),40(endometrium),10(ovary),15(skin),1(large_intestine),40(liver),8(prostate),14(stomach),4(biliary_tract)	Likely Oncogenic
FUSCC-P865	BRIP1	83990	chr17	59761484	59761484	C	A	E975*	exonic	somatic	Stopgain	526	6	0.010714	Pathogenic		Likely Oncogenic		Level 1
FUSCC-P866	AKT1	207	chr14	105246551	105246551	C	T	E17K	exonic	somatic	Missense	5037	1384	0.211104	VUS	ID=COSV62571334;OCCURENCE=1(thymus),11(upper_aerodigestive_tract),58(skin),31(endometrium),5(cervix),2(central_nervous_system),5(salivary_gland),18(soft_tissue),69(meninges),48(lung),15(bone),6(NS),27(thyroid),3(stomach),6(ovary),6(pancreas),1(kidney),23(urinary_tract),7(haematopoietic_and_lymphoid_tissue),2(peritoneum),3(biliary_tract),359(breast),22(prostate),48(large_intestine)	Oncogenic		Level 3B
FUSCC-P866	CTNNB1	1499	chr3	41266124	41266124	A	G	T41A	exonic	somatic	Missense	4539	1696	0.266751	VUS	ID=COSV62687862;OCCURENCE=2(urinary_tract),21(kidney),2(haematopoietic_and_lymphoid_tissue),6(ovary),7(pancreas),9(adrenal_gland),77(large_intestine),4(breast),17(biliary_tract),179(liver),19(prostate),8(lung),3(small_intestine),1(gastrointestinal_tract_(site_indeterminate)),946(soft_tissue),1(NS),1(bone),23(endometrium),10(skin),2(upper_aerodigestive_tract),1(central_nervous_system),1(pituitary)…	Oncogenic
FUSCC-P866	AR	367	chrX	66937372	66937372	G	T	W742C	exonic	somatic	Missense	1717	1577	0.472297		ID=COSV65953384;OCCURENCE=10(prostate)	Likely Oncogenic
FUSCC-P866	TP53	7157	chr17	7577090	7577090	C	T	R283H	exonic	germline	Missense	108	136	0.521073	VUS			Likely pathogenic
FUSCC-P870	TP53	7157	chr17	7578392	7578392	C	A	E180*	exonic	somatic	Stopgain	8749	870	0.088649	Pathogenic	ID=COSV52694461;OCCURENCE=3(large_intestine),4(prostate),2(liver),3(breast),3(haematopoietic_and_lymphoid_tissue),3(urinary_tract),3(oesophagus),1(stomach),4(lung),1(endometrium),3(upper_aerodigestive_tract),1(skin)	Likely Oncogenic
FUSCC-P870	AR	367	chrX	66937371	66937371	G	T	W742L	exonic	somatic	Missense	5312	167	0.030117	Pathogenic	ID=COSV65956522;OCCURENCE=5(prostate)	Oncogenic
FUSCC-P871	PALB2	79728	chr16	23646724	23646725	AA	-	L381Qfs*19	exonic	germline	Frameshift	189	177	0.48895				Likely pathogenic	Level 1
FUSCC-P872	AKT1	207	chr14	105246445	105246445	A	C	L52R	exonic	somatic	Missense	6097	148	0.02334		ID=COSV62572203;OCCURENCE=2(kidney),9(breast),2(prostate),2(thyroid),1(NS),2(lung)	Oncogenic
FUSCC-P873	RAD51D	5892	chr17	33434458	33434458	-	TA	K91Ifs*13	exonic	germline	Frameshift	116	107	0.461207	Pathogenic/Likely_pathogenic			Pathogenic	Level 1
FUSCC-P881	RAD51D	5892	chr17	33428375	33428375	G	-	H250Tfs*2	exonic	germline	Frameshift	205	147	0.424856	Pathogenic			Pathogenic	Level 1
FUSCC-P885	FOXA1	3169	chr14	38061228	38061228	A	-	F254Sfs*67	exonic	somatic	Frameshift	7413	142	0.019071			Likely Oncogenic
FUSCC-P888	FOXA1	3169	chr14	38061208	38061208	G	C	R261G	exonic	somatic	Missense	846	771	0.477		ID=COSV51644190;OCCURENCE=8(prostate)	Likely Oncogenic
FUSCC-P891	TP53	7157	chr17	7578406	7578406	C	T	R175H	exonic	somatic	Missense	6734	80	0.011618	Pathogenic	ID=COSV52661038;OCCURENCE=9(vulva),607(large_intestine),24(biliary_tract),173(breast),28(prostate),14(liver),2(pleura),21(kidney),40(urinary_tract),77(haematopoietic_and_lymphoid_tissue),1(peritoneum),8(penis),94(ovary),1(testis),6(adrenal_gland),82(pancreas),120(oesophagus),14(thyroid),124(stomach),14(soft_tissue),13(salivary_gland),1(meninges),3(small_intestine),50(lung),6(bone),7(NS),109(upper…	Oncogenic
FUSCC-P891	FOXA1	3169	chr14	38061137	38061193	GCCCCCGCTTCCGCTCCCGCCCCCGCCGCCGGCCCCCGGCTGCTTCTCGCACTTGAA	-	F266_G284del	exonic	somatic	InFrameshift	5935	403	0.063816			Likely Oncogenic
FUSCC-P892	BRCA1	672	chr17	41246532	41246532	T	-	K339Rfs*2	exonic	somatic	Frameshift	1251	14	0.011129	Pathogenic	ID=COSV58791509;OCCURENCE=1(breast),1(NS),1(urinary_tract),1(stomach)	Likely Oncogenic		Level 1
FUSCC-P898	FOXA1	3169	chr14	38061248	38061248	G	C	H247Q	exonic	somatic	Missense	1154	458	0.284		ID=COSV51644269;OCCURENCE=1(breast),1(prostate)	Likely Oncogenic
FUSCC-P902	FOXA1	3169	chr14	38061220	38061225	CGTTCT	-	E255_N256del	exonic	somatic	InFrameshift	3526	516	0.12871		ID=COSV51649049;OCCURENCE=1(breast),3(prostate)	Likely Oncogenic
FUSCC-P903	TP53	7157	chr17	7578275	7578275	G	A	Q192*	exonic	somatic	Stopgain	1726	121	0.064879	Pathogenic	ID=COSV52660737;OCCURENCE=1(central_nervous_system),2(cervix),2(endometrium),1(eye),10(skin),14(upper_aerodigestive_tract),1(NS),20(lung),5(stomach),4(thyroid),12(oesophagus),6(pancreas),1(placenta),16(ovary),7(haematopoietic_and_lymphoid_tissue),19(urinary_tract),2(kidney),7(liver),2(prostate),36(breast),4(biliary_tract),12(large_intestine)	Likely Oncogenic
FUSCC-P909	BRCA1	672	chr17	41244090	41244090	A	-	L1153Rfs*2	exonic	germline	Frameshift	207	187	0.492105	Pathogenic			Pathogenic	Level 1
FUSCC-P913	BRCA2	675	chr13	32914210	32914211	CT	-	L1908Rfs*2	exonic	somatic	Frameshift	1775	1240	0.41196	Pathogenic	ID=COSV66457068;OCCURENCE=1(pancreas)	Likely Oncogenic		Level 1
FUSCC-P914	AR	367	chrX	66937326	66937326	G	A	R727H	exonic	somatic	Missense	1213	13	0.01022		ID=COSV65958005;OCCURENCE=3(endometrium)
FUSCC-P921	BRCA2	675	chr13	32914894	32914898	TAACT	-	N2135Kfs*3	exonic	germline	Frameshift	166	150	0.474684	Pathogenic			Pathogenic	Level 1
FUSCC-P924	ATM	472	chr11	108121525	108121525	C	T	Q445*	exonic	somatic	Stopgain	3869	117	0.028523	Pathogenic	ID=COSV105123982;OCCURENCE=1(skin)	Likely Oncogenic		Level 1
FUSCC-P924	AR	367	chrX	66931247	66931247	G	A	R630Q	exonic	somatic	Missense	1452	2406	0.608806	VUS	ID=COSV65953169;OCCURENCE=1(soft_tissue),2(stomach),1(pancreas),1(adrenal_gland),2(prostate),1(large_intestine)
FUSCC-P925	TP53	7157	chr17	7578518	7578518	C	G	A138P	exonic	somatic	Missense	5063	474	0.083231	Likely pathogenic	ID=COSV52661607;OCCURENCE=1(large_intestine),8(breast),5(haematopoietic_and_lymphoid_tissue),2(ovary),3(oesophagus),5(lung),3(central_nervous_system),3(upper_aerodigestive_tract),1(skin)	Likely Oncogenic
FUSCC-P926	RB1	5925	chr13	48878081	48878112	CACCGCCGCCGCTGCCGCCGCGGAACCCCCGG	-	A17Pfs*3	exonic	somatic	Frameshift	1808	23	0.012589	Pathogenic	ID=COSV57308905;OCCURENCE=2(salivary_gland),1(haematopoietic_and_lymphoid_tissue)	Likely Oncogenic
FUSCC-P932	MSH6	2956	chr2	48032846	48032846	-	GTAA	G1216fs	exonic	somatic	Frameshift	2336	827	0.250454			Likely Oncogenic
FUSCC-P933	TP53	7157	chr17	7577121	7577121	G	A	R273C	exonic	somatic	Missense	2292	2024	0.45823	Pathogenic/Likely_pathogenic	ID=COSV52662066;OCCURENCE=1(eye),11(thyroid),261(large_intestine),55(upper_aerodigestive_tract),2(soft_tissue),13(skin),21(urinary_tract),55(stomach),23(liver),1(testis),10(vulva),5(adrenal_gland),1(peritoneum),69(breast),47(prostate),2(pleura),34(oesophagus),68(haematopoietic_and_lymphoid_tissue),12(biliary_tract),3(salivary_gland),1(NS),37(lung),5(cervix),14(bone),33(pancreas),49(endometrium),1…	Likely Oncogenic
FUSCC-P935	BRCA2	675	chr13	32912338	32912339	TG	-	V1283Kfs*2	exonic	germline	Frameshift	94	128	0.584475	Pathogenic			Pathogenic	Level 1
FUSCC-P939	ATM	472	chr11	108200958	108200958	A	C	Q2442P	exonic	somatic	Missense	4149	106	0.024129		ID=COSV53725662;OCCURENCE=2(liver),2(haematopoietic_and_lymphoid_tissue),2(lung)
FUSCC-P939	CTNNB1	1499	chr3	41266103	41266103	G	A	G34R	exonic	somatic	Missense	4214	146	0.033084	Likely pathogenic	ID=COSV62687911;OCCURENCE=2(large_intestine),36(liver),1(urinary_tract),17(pancreas),1(testis),2(adrenal_gland),6(ovary),1(female_genital_tract_(site_indeterminate)),5(stomach),4(lung),1(soft_tissue),19(central_nervous_system),4(pituitary),13(endometrium),9(skin)	Likely Oncogenic
FUSCC-P939	FOXA1	3169	chr14	38061194	38061194	-	CTT	R265_F266insS	exonic	somatic	InFrameshift	5384	164	0.029523			Predicted Oncogenic
FUSCC-P944	BRCA2	675	chr13	32913604	32913607	AATA	-	N1706Lfs*5	exonic	germline	Frameshift	246	171	0.413043	Pathogenic			Pathogenic	Level 1
FUSCC-P944	TP53	7157	chr17	7578437	7578472	GCTTGTAGATGGCCATGGCGCGGACGCGGGTGCCGG	-	P153_K164del	exonic	somatic	Frameshift	4566	80	0.017357			Likely Oncogenic
FUSCC-P947	ATM	472	chr11	108175549	108175549	C	T	R1882*	exonic	somatic	Stopgain	3832	128	0.030903	Pathogenic/Likely_pathogenic	ID=COSV105124498;OCCURENCE=1(breast)	Likely Oncogenic		Level 1
FUSCC-P951	TP53	7157	chr17	7577096	7577096	T	C	D281G	exonic	somatic	Missense	1855	3688	0.658454	Pathogenic	ID=COSV52694391;OCCURENCE=1(stomach),4(lung),1(central_nervous_system),3(endometrium),2(large_intestine),5(breast),4(haematopoietic_and_lymphoid_tissue),1(pancreas),3(ovary)	Likely Oncogenic
FUSCC-P956	PIK3R1	5295	chr5	67576778	67576778	-	A	V289Sfs*9	exonic	somatic	Frameshift	3043	31	0.010081			Likely Oncogenic
FUSCC-P958	TP53	7157	chr17	7577548	7577548	C	T	G245S	exonic	somatic	Missense	3980	80	0.019399	Pathogenic	ID=COSV52661877;OCCURENCE=4(soft_tissue),4(salivary_gland),16(lung),7(small_intestine),1(bone),3(NS),12(skin),29(upper_aerodigestive_tract),13(endometrium),2(cervix),45(central_nervous_system),36(oesophagus),6(thyroid),55(stomach),2(kidney),15(urinary_tract),39(haematopoietic_and_lymphoid_tissue),1(penis),27(ovary),1(adrenal_gland),24(pancreas),6(vulva),218(large_intestine),5(biliary_tract),48(br…	Oncogenic
FUSCC-P958	FOXA1	3169	chr14	38061205	38061214	GGCGCAAGTA	-	Y259Afs*59	exonic	somatic	Frameshift	4968	72	0.014432			Likely Oncogenic
FUSCC-P964	BRCA2	675	chr13	32912119	32912120	AG	-	D1210*	exonic	germline	Frameshift	154	152	0.506667	Pathogenic			Pathogenic	Level 1
FUSCC-P964	TP53	7157	chr17	7576891	7576891	T	A	K319*	exonic	somatic	Stopgain	3339	207	0.054646		ID=COSV52909445;OCCURENCE=1(soft_tissue),2(urinary_tract),2(lung),1(haematopoietic_and_lymphoid_tissue),4(upper_aerodigestive_tract),1(pancreas),1(large_intestine),1(stomach),1(liver)	Likely Oncogenic
FUSCC-P968	RB1	5925	chr13	48954326	48954326	C	T	H483Y	exonic	somatic	Missense	708	15	0.018564		ID=COSV104565226;OCCURENCE=3(skin)
FUSCC-P968	AR	367	chrX	66943543	66943543	C	T	H875Y	exonic	somatic	Missense	2223	72	0.030573	Pathogenic	ID=COSV65952830;OCCURENCE=1(large_intestine),1(breast),96(prostate)	Oncogenic
FUSCC-P969	TP53	7157	chr17	7577551	7577551	C	T	G244S	exonic	somatic	Missense	2090	1571	0.419829	Pathogenic	ID=COSV52676997;OCCURENCE=2(pancreas),1(cervix),7(lung),3(endometrium),4(haematopoietic_and_lymphoid_tissue),3(biliary_tract),6(oesophagus),4(central_nervous_system),3(ovary),2(urinary_tract),1(liver),6(stomach),1(thyroid),11(large_intestine),7(upper_aerodigestive_tract),2(skin),3(soft_tissue),3(breast)	Oncogenic
FUSCC-P969	AR	367	chrX	66937371	66937372	GG	TA	W742L	exonic	somatic	InFrameshift	4595	239	0.048686			Oncogenic
FUSCC-P970	FOXA1	3169	chr14	66937371	38061193	GCCGGCCCCCGGCTGCTTCTCGCACTTGAA	-	F266_G275del	exonic	somatic	InFrameshift	8193	1550	0.159596			Likely Oncogenic
FUSCC-P975	TP53	7157	chr17	7577548	7577548	C	T	G245S	exonic	somatic	Missense	4363	89	0.019604	Pathogenic	ID=COSV52661877;OCCURENCE=4(soft_tissue),4(salivary_gland),16(lung),7(small_intestine),1(bone),3(NS),12(skin),29(upper_aerodigestive_tract),13(endometrium),2(cervix),45(central_nervous_system),36(oesophagus),6(thyroid),55(stomach),2(kidney),15(urinary_tract),39(haematopoietic_and_lymphoid_tissue),1(penis),27(ovary),1(adrenal_gland),24(pancreas),6(vulva),218(large_intestine),5(biliary_tract),48(br…	Oncogenic
FUSCC-P976	TP53	7157	chr17	7577120	7577120	C	T	R273H	exonic	somatic	Missense	4585	54	0.011455	Pathogenic	ID=COSV52660980;OCCURENCE=5(penis),2(genital_tract),73(ovary),9(kidney),84(central_nervous_system),21(biliary_tract),64(haematopoietic_and_lymphoid_tissue),56(oesophagus),6(NS),3(salivary_gland),60(pancreas),1(cervix),8(bone),1(fallopian_tube),116(lung),41(endometrium),4(vulva),3(adrenal_gland),1(pleura),23(prostate),137(breast),301(large_intestine),66(upper_aerodigestive_tract),11(thyroid),15(sk…	Oncogenic
FUSCC-P977	PIK3CB	5291	chr3	138417865	138417865	C	T	E552K	exonic	somatic	Missense	2860	65	0.021841		ID=COSV56683125;OCCURENCE=1(endometrium),4(breast),1(prostate),1(large_intestine)	Likely Oncogenic
FUSCC-P977	PIK3R1	5295	chr5	67590991	67590991	T	G	Y528*	exonic	somatic	Stopgain	1774	111	0.057335			Likely Oncogenic
FUSCC-P984	CTNNB1	1499	chr3	41266100	41266100	T	G	S33A	exonic	somatic	Missense	5068	268	0.04951	Likely pathogenic	ID=COSV62689225;OCCURENCE=1(large_intestine),1(biliary_tract),13(liver),4(prostate),1(pancreas),1(stomach),1(soft_tissue),1(bone),9(endometrium),1(skin),3(central_nervous_system),4(pituitary),1(cervix)	Oncogenic
FUSCC-P986	ATM	472	chr11	108200964	108200964	A	-	E2444Gfs*7	exonic	somatic	Frameshift	3718	200	0.051216			Likely Oncogenic		Level 1
FUSCC-P986	AR	367	chrX	66937372	66937372	G	T	W742C	exonic	somatic	Missense	2734	63	0.019799		ID=COSV65953384;OCCURENCE=10(prostate)	Likely Oncogenic
FUSCC-P992	FOXA1	3169	chr14	38061317	38061317	G	T	F224L	exonic	somatic	Missense	5280	540	0.083346		ID=COSV51645367;OCCURENCE=1(urinary_tract),2(prostate)
FUSCC-P992	TP53	7157	chr17	7578465	7578470	GGTGCC	-	G154_T155del	exonic	somatic	InFrameshift	4005	84	0.020639		ID=COSV52975567;OCCURENCE=1(lung)	Likely Oncogenic
FUSCC-P993	FANCA	2175	chr16	89851268	89851268	G	C	Y488*	exonic	germline	stopgain	123	107	0.451477	Pathogenic			Pathogenic
FUSCC-P997	BRCA2	675	chr13	32912234	32912237	AGTG	-	S1248Rfs*10	exonic	germline	Frameshift	144	126	0.468401	Pathogenic			Pathogenic	Level 1
FUSCC-P997	RB1	5925	chr13	48947597	48947607	AACCTTCAGAA	-	P396Sfs*6	exonic	somatic	Frameshift	2588	87	0.032633			Likely Oncogenic
FUSCC-P997	FOXA1	3169	chr14	38061222	38061230	TTCTCGAAC	-	M253_N256delinsI	exonic	somatic	InFrameshift	3950	50	0.012557			Likely Oncogenic

## Sheet: Table S7
Table S7. Patient-based actionable mutations and corresponding drugs in FUSCC-PC cohort.
	Actionable Target 1					Actionable Target 2					Actionable Target 3					Actionable Target 4					Actionable Target 5					Actionable Target 6					Actionable Target 7
Sample	Variant	LEVEL_1	LEVEL_3B	LEVEL_4		Variant	LEVEL_1	LEVEL_3B	LEVEL_4		Variant	LEVEL_1	LEVEL_3B	LEVEL_4		Variant	LEVEL_1	LEVEL_3B	LEVEL_4		Variant	LEVEL_1	LEVEL_3B	LEVEL_4		Variant	LEVEL_1	LEVEL_3B	LEVEL_4		Variant	LEVEL_1	LEVEL_3B	LEVEL_4
FUSCC-P688	ATM:C2341Lfs*32	Olaparib				ATM:C465*	Olaparib				ATM:G301Vfs*19	Olaparib				ATM:W488Gfs*8	Olaparib				BRCA2:D2443Efs*2	Olaparib,Rucaparib				BRCA2:N986Kfs*2	Olaparib,Rucaparib				BRIP1:S919Hfs*66	Olaparib
FUSCC-P466	ATM:E2039K	Olaparib				ATM:R2443*	Olaparib
FUSCC-P330	BRCA2:L3125H	Olaparib,Rucaparib				BRAF:K601E		Encorafenib+Binimetinib,Trametinib,Dabrafenib+Trametinib,Vemurafenib+Cobimetinib
FUSCC-P739	BRAF:K601E		Encorafenib+Binimetinib,Trametinib,Dabrafenib+Trametinib,Vemurafenib+Cobimetinib			BRAF:L597R		Encorafenib+Binimetinib,Trametinib,Dabrafenib+Trametinib,Vemurafenib+Cobimetinib
FUSCC-P834	BRCA1:R1203*	Olaparib,Rucaparib				BRCA1:Y655Vfs*18	Olaparib,Rucaparib
FUSCC-P568	BRCA2:E2720*	Olaparib,Rucaparib				BRCA2:E832*	Olaparib,Rucaparib				BRCA2:G2593*	Olaparib,Rucaparib				PTEN:L57Wfs*42			GSK2636771,AZD8186
FUSCC-P518	ATM:K1192Rfs*3	Olaparib				BRCA2:K1691Nfs*15	Olaparib,Rucaparib
FUSCC-P669	ATM:R3047*	Olaparib				BRCA2:N978Efs*4	Olaparib,Rucaparib				AKT1:E17K		AZD5363
FUSCC-P407	ATM:Q2220*	Olaparib				BRCA2:R509Nfs*15	Olaparib,Rucaparib
FUSCC-P522	BRCA2:I332Ffs*17	Olaparib,Rucaparib				BRCA2:S3356*	Olaparib,Rucaparib				BRCA2:S37*	Olaparib,Rucaparib				PTEN:N323Kfs*2			GSK2636771,AZD8186
FUSCC-P544	BRCA1:Y655Vfs*18	Olaparib,Rucaparib				BRCA2:T3033Lfs*29	Olaparib,Rucaparib				PTEN:R233*			GSK2636771,AZD8186		PTEN:T131P			GSK2636771,AZD8186
FUSCC-P134	BRCA2:N3024Yfs*3	Olaparib,Rucaparib				BRCA2:X2918_splice	Olaparib,Rucaparib
FUSCC-P073	BRCA2:R2318*	Olaparib,Rucaparib				BRCA2:Y1894*	Olaparib,Rucaparib
FUSCC-P820	BRCA2:E260*	Olaparib,Rucaparib				BRIP1:M1?	Olaparib
FUSCC-P583	BRCA2:K1691Nfs*15	Olaparib,Rucaparib				BRIP1:S24*	Olaparib				RAD51B:E51*	Olaparib
FUSCC-P629	BRCA2:R2520*	Olaparib,Rucaparib				BRIP1:S85*	Olaparib
FUSCC-P484	BRCA1:E1282*	Olaparib,Rucaparib				BRIP1:W708*	Olaparib
FUSCC-P242	PIK3CA:E542K		Alpelisib+Fulvestrant			CDKN2A:D84N			Palbociclib,Ribociclib,Abemaciclib
FUSCC-P519	BRCA2:K1691Nfs*15	Olaparib,Rucaparib				KRAS:G12V			Trametinib,Cobimetinib,Binimetinib
FUSCC-P011	BRCA2:Q2829*	Olaparib,Rucaparib				KRAS:Q61K			Trametinib,Cobimetinib,Binimetinib
FUSCC-P409	ATM:K1178*	Olaparib				PIK3CA:E545K		Alpelisib+Fulvestrant
FUSCC-P174	BRCA2:P3280Hfs*32	Olaparib,Rucaparib				PIK3CA:E545K		Alpelisib+Fulvestrant
FUSCC-P008	BRAF:V600E		Dabrafenib,Dabrafenib+Trametinib,Encorafenib+Cetuximab,Selumetinib,Vemurafenib+Atezolizumab+Cobimetinib,Encorafenib+Panitumumab,Trametinib,Vemurafenib,Vemurafenib+Cobimetinib,Encorafenib+Binimetinib			PIK3CA:H1047L		Alpelisib+Fulvestrant
FUSCC-P492	RAD51B:T166Hfs*2	Olaparib				PTEN:H118R			GSK2636771,AZD8186
FUSCC-P435	BRCA2:I332Ffs*17	Olaparib,Rucaparib				PTEN:L57Wfs*42			GSK2636771,AZD8186
FUSCC-P543	BRAF:K601E		Encorafenib+Binimetinib,Trametinib,Dabrafenib+Trametinib,Vemurafenib+Cobimetinib			PTEN:P248Tfs*5			GSK2636771,AZD8186
FUSCC-P716	ATM:R2849*	Olaparib
FUSCC-P706	PALB2:V1123Efs*33	Olaparib
FUSCC-P730	BRIP1:S601Qfs*12	Olaparib
FUSCC-P764	ATM:S891*	Olaparib
FUSCC-P840	ATM:L544Gfs*21	Olaparib
FUSCC-P845	CHEK2:G414Efs*23	Olaparib
FUSCC-P865	BRIP1:E975*	Olaparib
FUSCC-P873	RAD51D:K91Ifs*13	Olaparib
FUSCC-P871	PALB2:L381Qfs*19	Olaparib
FUSCC-P881	RAD51D:H250Tfs*2	Olaparib
FUSCC-P924	ATM:Q445*	Olaparib
FUSCC-P947	ATM:R1882*	Olaparib
FUSCC-P986	ATM:E2444Gfs*7	Olaparib
FUSCC-P1010	ATM:G301Vfs*19	Olaparib
FUSCC-P1007	ATM:R337H	Olaparib
FUSCC-P017	ATM:F1445Lfs*5	Olaparib
FUSCC-P010	ATM:K468Efs*18	Olaparib
FUSCC-P003	ATM:K2811Sfs*46	Olaparib
FUSCC-P128	ATM:I2545Tfs*19	Olaparib
FUSCC-P041	ATM:S2855R	Olaparib
FUSCC-P046	RAD51D:X246_splice	Olaparib
FUSCC-P057	PALB2:L345*	Olaparib
FUSCC-P075	CHEK2:D208Ifs*9	Olaparib
FUSCC-P091	ATM:A2631Ifs*26	Olaparib
FUSCC-P105	ATM:Q2593*	Olaparib
FUSCC-P147	RAD51B:M39Ifs*8	Olaparib
FUSCC-P206	ATM:S1990Vfs*10	Olaparib
FUSCC-P216	ATM:N2267Hfs*5	Olaparib
FUSCC-P252	BRIP1:S1025Hfs*34	Olaparib
FUSCC-P260	ATM:X1479_splice	Olaparib
FUSCC-P316	RAD51D:K91Ifs*13	Olaparib
FUSCC-P391	BRIP1:E1122*	Olaparib
FUSCC-P314	CHEK2:R137*	Olaparib
FUSCC-P361	ATM:F897Sfs*2	Olaparib
FUSCC-P359	ATM:K307Mfs*10	Olaparib
FUSCC-P462	ATM:R2748Kfs*9	Olaparib
FUSCC-P393	ATM:E376Ifs*2	Olaparib
FUSCC-P394	RAD51B:S315*	Olaparib
FUSCC-P432	CHEK2:L380Hfs*14	Olaparib
FUSCC-P617	RAD51B:Q381*	Olaparib
FUSCC-P525	CHEK2:N503Mfs*10	Olaparib
FUSCC-P573	ATM:V3025Afs*37	Olaparib
FUSCC-P591	PALB2:Q251*	Olaparib
FUSCC-P623	ATM:S1905Ifs*25	Olaparib
FUSCC-P651	ATM:E2895*	Olaparib
FUSCC-P692	BRCA2:F1787Kfs*2	Olaparib,Rucaparib
FUSCC-P715	BRCA2:K2849Rfs*14	Olaparib,Rucaparib
FUSCC-P726	BRCA2:Q2100*	Olaparib,Rucaparib
FUSCC-P712	BRCA2:E2769*	Olaparib,Rucaparib
FUSCC-P735	BRCA2:T3085Nfs*26	Olaparib,Rucaparib
FUSCC-P789	BRCA1:I1824Dfs*3	Olaparib,Rucaparib
FUSCC-P800	BRCA2:F2223Lfs*6	Olaparib,Rucaparib
FUSCC-P804	BRCA2:T3085Kfs*20	Olaparib,Rucaparib
FUSCC-P802	BRCA2:N1835Kfs*2	Olaparib,Rucaparib
FUSCC-P806	BRCA2:L1908Rfs*2	Olaparib,Rucaparib
FUSCC-P835	BRCA2:S2052*	Olaparib,Rucaparib
FUSCC-P850	BRCA1:N704Cfs*7	Olaparib,Rucaparib
FUSCC-P856	BRCA2:E1644*	Olaparib,Rucaparib
FUSCC-P892	BRCA1:K339Rfs*2	Olaparib,Rucaparib
FUSCC-P909	BRCA1:L1153Rfs*2	Olaparib,Rucaparib
FUSCC-P913	BRCA2:L1908Rfs*2	Olaparib,Rucaparib
FUSCC-P921	BRCA2:N2135Kfs*3	Olaparib,Rucaparib
FUSCC-P935	BRCA2:V1283Kfs*2	Olaparib,Rucaparib
FUSCC-P944	BRCA2:N1706Lfs*5	Olaparib,Rucaparib
FUSCC-P964	BRCA2:D1210*	Olaparib,Rucaparib
FUSCC-P997	BRCA2:S1248Rfs*10	Olaparib,Rucaparib
FUSCC-P1014	BRCA2:T1414Rfs*5	Olaparib,Rucaparib
FUSCC-P012	BRCA1:S324Efs*18	Olaparib,Rucaparib
FUSCC-P262	BRCA2:G2585R	Olaparib,Rucaparib
FUSCC-P085	BRCA2:I1859Kfs*3	Olaparib,Rucaparib
FUSCC-P024	BRCA2:T3085Nfs*26	Olaparib,Rucaparib
FUSCC-P027	BRCA2:Y1894*	Olaparib,Rucaparib
FUSCC-P040	BRCA2:L659*	Olaparib,Rucaparib
FUSCC-P045	BRCA1:E1148Rfs*7	Olaparib,Rucaparib
FUSCC-P068	BRCA2:M192Ifs*8	Olaparib,Rucaparib
FUSCC-P178	BRCA2:G2508Vfs*15	Olaparib,Rucaparib
FUSCC-P181	BRCA1:E1630Kfs*3	Olaparib,Rucaparib
FUSCC-P224	BRCA2:S2779Cfs*2	Olaparib,Rucaparib
FUSCC-P235	BRCA2:N2135Kfs*3	Olaparib,Rucaparib
FUSCC-P376	BRCA2:I605Nfs*11	Olaparib,Rucaparib
FUSCC-P327	BRCA1:L218Wfs*16	Olaparib,Rucaparib
FUSCC-P304	BRCA2:N1933Tfs*30	Olaparib,Rucaparib
FUSCC-P365	BRCA2:T3033Nfs*11	Olaparib,Rucaparib
FUSCC-P475	BRCA1:L574Sfs*14	Olaparib,Rucaparib
FUSCC-P402	BRCA1:S324Efs*18	Olaparib,Rucaparib
FUSCC-P496	BRCA2:K1314Efs*4	Olaparib,Rucaparib
FUSCC-P509	BRCA2:K322Efs*25	Olaparib,Rucaparib
FUSCC-P512	BRCA2:N257Kfs*17	Olaparib,Rucaparib
FUSCC-P494	BRCA2:E1518Tfs*10	Olaparib,Rucaparib
FUSCC-P499	BRCA2:K2128Ifs*2	Olaparib,Rucaparib
FUSCC-P511	BRCA2:V2102Ffs*17	Olaparib,Rucaparib
FUSCC-P439	BRCA2:E1455*	Olaparib,Rucaparib
FUSCC-P664	BRCA2:F1031Sfs*12	Olaparib,Rucaparib
FUSCC-P574	BRCA1:K339Rfs*2	Olaparib,Rucaparib
FUSCC-P682	BRCA1:W1718L	Olaparib,Rucaparib
FUSCC-P642	BRCA2:P2381Hfs*13	Olaparib,Rucaparib
FUSCC-P661	BRCA2:E2846Gfs*22	Olaparib,Rucaparib
FUSCC-P790	KRAS:A59E			Trametinib,Cobimetinib,Binimetinib
FUSCC-P696	BRAF:G469A		Encorafenib+Binimetinib,Dabrafenib+Trametinib,Vemurafenib+Cobimetinib
FUSCC-P710	AKT1:E17K		AZD5363
FUSCC-P721	PIK3CA:E545K		Alpelisib+Fulvestrant
FUSCC-P758	AKT1:E17K		AZD5363
FUSCC-P759	PTEN:I32Yfs*12			GSK2636771,AZD8186
FUSCC-P783	PIK3CA:E545A		Alpelisib+Fulvestrant
FUSCC-P785	PTEN:Y315*			GSK2636771,AZD8186
FUSCC-P837	PIK3CA:E110del		Alpelisib+Fulvestrant
FUSCC-P858	AKT1:E17K		AZD5363
FUSCC-P866	AKT1:E17K		AZD5363
FUSCC-P854	PTEN:L57Wfs*42			GSK2636771,AZD8186
FUSCC-P1016	BRAF:G469A		Encorafenib+Binimetinib,Dabrafenib+Trametinib,Vemurafenib+Cobimetinib
FUSCC-P013	AKT1:E17K		AZD5363
FUSCC-P049	PTEN:D19Vfs*5			GSK2636771,AZD8186
FUSCC-P059	PIK3CA:Q546R		Alpelisib+Fulvestrant
FUSCC-P114	KRAS:G12R			Trametinib,Cobimetinib,Binimetinib
FUSCC-P209	PIK3CA:H1047R		Alpelisib+Fulvestrant
FUSCC-P227	PTEN:T160I			GSK2636771,AZD8186
FUSCC-P199	PTEN:K267Rfs*9			GSK2636771,AZD8186
FUSCC-P387	KRAS:Y64D			Trametinib,Cobimetinib,Binimetinib
FUSCC-P308	PTEN:I306Yfs*6			GSK2636771,AZD8186
FUSCC-P298	PTEN:C136Mfs*44			GSK2636771,AZD8186
FUSCC-P295	KRAS:Q61R			Trametinib,Cobimetinib,Binimetinib
FUSCC-P315	PTEN:N48S			GSK2636771,AZD8186
FUSCC-P269	PTEN:L316*			GSK2636771,AZD8186
FUSCC-P275	PIK3CA:E542K		Alpelisib+Fulvestrant
FUSCC-P328	PTEN:Q17Ifs*8			GSK2636771,AZD8186
FUSCC-P360	PTEN:K267Rfs*9			GSK2636771,AZD8186
FUSCC-P377	PTEN:D107Y			GSK2636771,AZD8186
FUSCC-P380	PTEN:K327Qfs*11			GSK2636771,AZD8186
FUSCC-P421	BRAF:K601E		Encorafenib+Binimetinib,Trametinib,Dabrafenib+Trametinib,Vemurafenib+Cobimetinib
FUSCC-P398	PTEN:P248Tfs*5			GSK2636771,AZD8186
FUSCC-P503	PIK3CA:E453K		Alpelisib+Fulvestrant
FUSCC-P455	PTEN:Q245*			GSK2636771,AZD8186
FUSCC-P540	KRAS:K5E			Trametinib,Cobimetinib,Binimetinib
FUSCC-P639	PIK3CA:E545K		Alpelisib+Fulvestrant
FUSCC-P615	AKT1:E17K		AZD5363
FUSCC-P644	CDKN2A:G101V			Palbociclib,Ribociclib,Abemaciclib
FUSCC-P670	AKT1:E17K		AZD5363

## Sheet: Table S8
Table S8: The comparison of patient characteristics between FUSCC-PC cohort and TCGA/MSKCC/SU2C cohorts
Locoregional PCa					mCSPC					mCRPC
	FUSCC cohort 1 (N = 315)	TCGA cohort (N = 408)				FUSCC cohort 2 (N = 236)	MSKCC cohort (N = 312)				FUSCC cohort 3 (N= 308)	SU2C cohort (N = 150)
Variables	N (%)	N (%)	p value		Variables	N (%)	N (%)	p value		Variables	N (%)	N (%)	p value
Age at diagnosis			1.70414e-15		Age at sample			0.154262		Age at sample			0.00501404
< 60 years	75 (23.8)	152 (37.3)			< 60 years	45 (19.1)	76 (24.4)			< 60 years	33 (10.7)	27 (18.4)
60-70 years	140 (44.4)	223 (54.7)			60-70 years	106 (44.9)	145 (46.5)			60-70 years	120 (39.0)	68 (46.3)
> 70 years	100 (31.7)	33 (8.1)			> 70 years	85 (36.0)	91 (29.2)			> 70 years	155 (50.3)	52 (35.4)
PSA at diagnosis			4.16194e-20		PSA at diagnosis			6.09429e-19		Gleason group			2.90243e-06
10	79 (26.0 )	109 (69.0)			10	18 (8.1)	111 (36.6)			6	3 (1.1)	11 (8.2)
10-20	72 (23.7)	30 (19.0)			10-20	19 (8.6)	58 (19.1)			7	37 (13.9)	40 (29.9)
20	153 (50.3)	19 (12.0)			20	184 (83.3)	134 (44.2)			8	73 (27.3)	29 (21.6)
ISUP group			2.65672e-09		ISUP group			0.000122306		9	128 (47.9)	44 (32.8)
1	12 (3.8)	30 (7.4)			1	5 (2.2)	15 (5.4)			10	26 (9.7)	10 (7.5)
2	38 (12.2)	115 (28.2)			2	11 (4.8)	24 (8.6)			ARSI treatment			4.66958e-08
3	61 (19.6)	80 (19.6)			3	12 (5.2)	39 (14.0)			Post-ARSI	210 (75.8)	72 (49.0)
4	92 (29.5)	58 (14.2)			4	77 (33.6)	59 (21.2)			Pre-ARSI	67 (24.2)	75 (51.0)
5	109 (34.4)	125 (30.6)			5	124 (54.1)	141 (50.7)			Doce treatment			0.0491761
T stage			3.33448e-26		Tumor Volume			2.45387e-05		Post-doce	87 (31.4)	61 (41.5)
T1	17 (5.8)	144 (35.5)			High	162 (68.6)	157 (50.3)			Pre-doce	190 (68.6)	86 (58.5)
T2	111 (38.0)	160 (39.4)			Low	74 (31.4)	155 (49.7)
T3	136 (46.6)	100 (24.6)			Timing of Metastasis			6.59596e-12
T4	28 (9.6)	2 (0.5)			De novo	213 (90.3)	201 (64.4)
					Recurrence	23 (9.7)	111 (35.6)
Note: only patiens self-reported Caucasian ethnicity were analyzed in the TCGA cohort and MSKCC cohort.

## Sheet: Table S9
Table S9. Associations of all genomic mutation frequencies with ISUP, race, T stage, and age using multivariable logistic regression in locoregional patients.
Gene	Age			FUSCC vs TCGA			ISUP4 vs ISUP1-3			ISUP5 vs ISUP1-3			T2 vs T1			T3 vs T1			T4 vs T1
	OR(95%CI)	FDR		OR(95%CI)	FDR		OR(95%CI)	FDR		OR(95%CI)	FDR		OR(95%CI)	FDR		OR(95%CI)	FDR		OR(95%CI)	FDR
TP53	0.97 (0.93-1.01)	0.535529		0.25 (0.13-0.5)	0.00233883		2.41 (1.03-5.64)	0.710291		5.69 (2.89-11.22)	1.70699e-05		1.68 (0.78-3.66)	0.955667		2.18 (0.98-4.85)	0.847768		1.61 (0.3-8.74)	0.999991
FOXA1	1.02 (0.98-1.06)	0.643497		3.41 (1.69-6.86)	0.0103748		1.31 (0.59-2.91)	0.999954		1.74 (0.85-3.6)	0.657735		0.62 (0.26-1.48)	0.957203		0.58 (0.23-1.5)	0.992276		0.61 (0.15-2.52)	0.999991
BRCA2	1.07 (0.99-1.14)	0.535529		4.79 (1.35-16.92)	0.128477		1.59 (0.4-6.39)	0.999954		2.91 (0.87-9.74)	0.657735		0.19 (0.05-0.79)	0.738817		0.18 (0.04-0.78)	0.758169		0 (0-Inf)	0.999991
CHEK2	0.96 (0.89-1.02)	0.56793		0.15 (0.03-0.69)	0.128477		0.73 (0.15-3.54)	0.999954		1.94 (0.72-5.25)	0.657735		1.37 (0.43-4.33)	0.999993		1.81 (0.53-6.17)	0.999946		0 (0-Inf)	0.999991
PIK3CA	1.09 (0.99-1.2)	0.535529		0.09 (0.01-0.83)	0.188227		3.9 (0.9-16.93)	0.710291		2.24 (0.56-8.94)	0.672527		0.19 (0.04-0.95)	0.738817		0.44 (0.11-1.73)	0.992276		0 (0-Inf)	0.999991
NCOR1	0.94 (0.87-1.02)	0.535529		5.78 (1.21-27.73)	0.188227		0.99 (0.2-4.96)	0.999954		1.14 (0.26-5.03)	0.998505		8455707.27 (0-Inf)	0.999993		10243540.39 (0-Inf)	0.999946		10058080.49 (0-Inf)	0.999991
PMS2	1.01 (0.92-1.12)	0.88684		6.37 (0.72-56.12)	0.360028		4.32 (0.42-44.75)	0.831296		5.01 (0.5-50.25)	0.657735		3907636.03 (0-Inf)	0.999993		1697999.74 (0-Inf)	0.999946		2650817.86 (0-Inf)	0.999991
BRIP1	1.02 (0.92-1.12)	0.88684		7.53 (0.81-69.74)	0.360028		7.14 (0.58-88.19)	0.710291		7.98 (0.66-96.32)	0.657735		0.08 (0-1.33)	0.876402		0.22 (0.02-2.52)	0.992276		0 (0-Inf)	0.999991
AR	1 (0.9-1.11)	0.994159		5.09 (0.77-33.58)	0.360028		0.85 (0.13-5.58)	0.999954		0.34 (0.03-3.62)	0.703893		0.34 (0.04-2.87)	0.999993		0.59 (0.06-5.47)	0.999946		0 (0-Inf)	0.999991
CTNNB1	1.01 (0.94-1.09)	0.88684		0.37 (0.11-1.24)	0.361176		2.8 (0.79-9.98)	0.710291		1.02 (0.25-4.11)	0.998505		33153951.09 (0-Inf)	0.999993		21852888.38 (0-Inf)	0.999946		51163449.1 (0-Inf)	0.999991
RNF43	1.11 (0.94-1.3)	0.56793		0.1 (0-2.14)	0.432797		0 (0-Inf)	0.999954		5.01 (0.49-51.2)	0.657735		1.33 (0.11-15.63)	0.999993		0.7 (0.04-12.42)	0.999946		12.84 (0.3-557.23)	0.999991
ERF	1.12 (0.95-1.32)	0.56793		0.21 (0.02-2.01)	0.501964		22990732.1 (0-Inf)	0.999954		50826839.7 (0-Inf)	0.998505		15553198.26 (0-Inf)	0.999993		39942333.82 (0-Inf)	0.999946		127685982.66 (0-Inf)	0.999991
APC	0.97 (0.91-1.03)	0.605803		1.63 (0.6-4.45)	0.651639		3.56 (0.96-13.24)	0.710291		3.32 (0.95-11.65)	0.657735		0.88 (0.2-3.84)	0.999993		1.35 (0.31-5.91)	0.999946		0.76 (0.06-9.31)	0.999991
ATR	1.15 (0.96-1.38)	0.535529		19.76 (0.07-5219.89)	0.651639		76034029.98 (0-Inf)	0.999954		225882099.89 (0-Inf)	0.998505		0.03 (0-10.21)	0.955667		0.01 (0-5.2)	0.992276		0.05 (0-21.92)	0.999991
CDKN1B	1.01 (0.9-1.14)	0.905429		0.38 (0.06-2.43)	0.651639		2.11 (0.26-17.44)	0.999954		1.58 (0.23-10.75)	0.988653		0 (0-Inf)	0.999993		1.95 (0.3-12.75)	0.999946		0 (0-Inf)	0.999991
PIK3R1	0.81 (0.64-1.04)	0.535529		4.89 (0.18-132.2)	0.651639		0 (0-Inf)	0.999954		17.1 (0.98-299.49)	0.657735		0.11 (0-3.32)	0.955667		0 (0-Inf)	0.999946		0 (0-Inf)	0.999991
RB1	1.06 (0.86-1.31)	0.810531		0.24 (0.02-3.26)	0.651639		48035175.23 (0-Inf)	0.999954		47669783.53 (0-Inf)	0.998505		0.94 (0-Inf)	0.999993		118151362.24 (0-Inf)	0.999946		0.68 (0-Inf)	0.999991
EGFR	1 (0.85-1.17)	0.994159		5.33 (0.28-101.44)	0.651639		2.71 (0.13-54.94)	0.999954		2.31 (0.11-49.1)	0.955868		0.25 (0.01-6.26)	0.999993		0.17 (0-6.4)	0.999946		0 (0-Inf)	0.999991
NBN	0.89 (0.73-1.1)	0.605284		2.95 (0.09-96.52)	0.922715		2.49 (0.1-60.47)	0.999954		0 (0-Inf)	0.998505		0 (0-Inf)	0.999993		0.7 (0.02-27.78)	0.999946		0 (0-Inf)	0.999991
PTEN	1.03 (0.97-1.1)	0.605803		0.74 (0.29-1.89)	0.922715		1.7 (0.59-4.93)	0.999954		1.21 (0.43-3.4)	0.998505		1.48 (0.44-4.96)	0.999993		1.39 (0.37-5.19)	0.999946		1.28 (0.11-14.34)	0.999991
AKT1	0.97 (0.85-1.1)	0.817079		1.59 (0.24-10.55)	0.931098		0 (0-Inf)	0.999954		1.92 (0.31-12.09)	0.827097		2.28 (0.23-22.87)	0.999993		0 (0-Inf)	0.999946		0 (0-Inf)	0.999991
ATM	1.02 (0.95-1.11)	0.810531		0.72 (0.22-2.33)	0.931098		1.99 (0.46-8.6)	0.999954		1.93 (0.51-7.34)	0.694371		3.52 (0.41-30.4)	0.955667		3.97 (0.43-36.4)	0.992276		0 (0-Inf)	0.999991
MSH6	1.46 (1.08-1.96)	0.426074		0.45 (0.02-10.67)	0.931098		0 (0-Inf)	0.999954		4.85 (0.27-85.5)	0.682427		18278511.15 (0-Inf)	0.999993		13407920.98 (0-Inf)	0.999946		0.31 (0-Inf)	0.999991
KRAS	1.19 (0.97-1.46)	0.535529		0.52 (0.03-9.53)	0.93121		0 (0-Inf)	0.999954		3.31 (0.27-40.1)	0.694371		0.41 (0.02-8.11)	0.999993		0.41 (0.02-9.7)	0.999946		0 (0-Inf)	0.999991
BRAF	1.07 (0.92-1.25)	0.643497		0.79 (0.06-11.42)	0.998305		5.05 (0.39-65.5)	0.831296		1.49 (0.08-28.65)	0.998505		0.9 (0.06-12.56)	0.999993		0 (0-Inf)	0.999946		2.93 (0.07-123.34)	0.999991
PIK3CB	1.04 (0.91-1.19)	0.810531		0.73 (0.1-5.42)	0.998305		6.62 (0.66-66.48)	0.710291		0 (0-Inf)	0.998505		33384615.34 (0-Inf)	0.999993		49185359.78 (0-Inf)	0.999946		0.9 (0-Inf)	0.999991
CDKN2A	1.07 (0.85-1.36)	0.810531		72399284.23 (0-Inf)	0.998305		13.02 (0-Inf)	0.999954		10308339927791918 (0-Inf)	0.998505		0 (0-Inf)	0.999993		0 (0-Inf)	0.999946		0 (0-Inf)	0.999991
FANCA	0.97 (0.82-1.15)	0.88684		1.2 (0.08-18.76)	0.998305		0 (0-Inf)	0.999954		0.61 (0.04-8.41)	0.998505		1.16 (0-Inf)	0.999993		215884694.86 (0-Inf)	0.999946		1033258693.17 (0-Inf)	0.999991
ABRAXAS1	1.26 (0.93-1.71)	0.535529		29096352.39 (0-Inf)	0.998305		0 (0-Inf)	0.999954		0.05 (0-21.27)	0.694371		0.25 (0-Inf)	0.999993		46933464.67 (0-Inf)	0.999946		3141816669.55 (0-Inf)	0.999991
BRCA1	0.94 (0.85-1.04)	0.593311		120146887.62 (0-Inf)	0.998305		1.37 (0.24-7.84)	0.999954		0.38 (0.03-4.18)	0.763061		17936701.01 (0-Inf)	0.999993		14312982.8 (0-Inf)	0.999946		0.16 (0-Inf)	0.999991
MLH1	1.1 (0.95-1.27)	0.56793		82504900.34 (0-Inf)	0.998305		0.24 (0.02-3.54)	0.999954		0.19 (0.01-3.39)	0.672527		15877612.48 (0-Inf)	0.999993		37565303.92 (0-Inf)	0.999946		171803461.72 (0-Inf)	0.999991
MSH2	1.03 (0.9-1.18)	0.869931		364384396.35 (0-Inf)	0.998305		4.86 (0.11-219.93)	0.999954		12.39 (0.22-693.96)	0.672527		0.04 (0-2.11)	0.929838		0.04 (0-2.11)	0.932198		0 (0-Inf)	0.999991
PALB2	0.85 (0.64-1.13)	0.593311		219110324.45 (0-Inf)	0.998305		0.35 (0-Inf)	0.999954		104238902.44 (0-Inf)	0.998505		0 (0-Inf)	0.999993		2.94 (0-Inf)	0.999946		0 (0-Inf)	0.999991
RAD51B	1 (0.89-1.12)	0.994159		371933600.91 (0-Inf)	0.998305		8.34 (0.36-191.33)	0.831296		10.13 (0.34-301.8)	0.657735		0.08 (0-2.19)	0.929838		0.04 (0-1.38)	0.847768		0 (0-Inf)	0.999991
Pathway	Age			FUSCC vs TCGA			ISUP4 vs ISUP1-3			ISUP5 vs ISUP1-3			T2 vs T1			T3 vs T1			T4 vs T1
	OR(95%CI)	FDR		OR(95%CI)	FDR		OR(95%CI)	FDR		OR(95%CI)	FDR		OR(95%CI)	FDR		OR(95%CI)	FDR		OR(95%CI)	FDR
Wnt	1 (0.95-1.05)	0.928158		0.71 (0.34-1.47)	0.51244		2.99 (1.23-7.27)	0.0798526		2.36 (1.01-5.52)	0.124812		2.58 (0.83-8.02)	0.505151		2.47 (0.75-8.11)	0.673852		2.33 (0.35-15.31)	0.736989
DDR	1.01 (0.98-1.05)	0.628274		1.44 (0.83-2.49)	0.51244		1.15 (0.58-2.29)	0.692495		1.71 (0.95-3.07)	0.124812		0.79 (0.39-1.61)	0.858484		1.09 (0.52-2.3)	0.813595		0.58 (0.14-2.42)	0.736989
MAPK	1.08 (1-1.18)	0.276593		0.71 (0.2-2.56)	0.596468		2.79 (0.57-13.62)	0.318405		3.62 (0.88-14.87)	0.124812		0.8 (0.18-3.69)	0.973158		0.65 (0.13-3.34)	0.813595		1.84 (0.2-16.72)	0.736989
PI3K	1.03 (0.98-1.07)	0.559626		0.65 (0.32-1.33)	0.51244		2.05 (0.94-4.48)	0.181311		1.63 (0.79-3.38)	0.186947		0.74 (0.35-1.59)	0.858484		0.61 (0.26-1.46)	0.673852		0.33 (0.04-2.94)	0.736989
Cell cycle	1.03 (0.94-1.14)	0.628274		0.54 (0.13-2.31)	0.51244		3.04 (0.45-20.55)	0.318405		3.42 (0.62-18.84)	0.186947		0 (0-Inf)	0.991899		1.4 (0.29-6.62)	0.813595		0 (0-Inf)	0.997357

## Sheet: Table S10
Table S10. Associations of genomic mutation frequencies with ISUP, race, age, timing of metastasis, and tumor volume using multivariable logistic regression in mCSPC patients.
	Age			Denovo M vs Recurrent M			FUSCC vs MSKCC			High volume vs Low volume			ISUP4 vs ISUP1-3			ISUP5 vs ISUP1-3
Gene	OR(95%CI)	FDR		OR(95%CI)	FDR		OR(95%CI)	FDR		OR(95%CI)	FDR		OR(95%CI)	FDR		OR(95%CI)	FDR
TP53	0.98 (0.96-1.01)	0.648614		0.83 (0.48-1.45)	0.999017		0.3 (0.18-0.49)	9.09149e-05		1.46 (0.94-2.29)	0.70171		0.49 (0.24-0.99)	0.999996		1.34 (0.77-2.31)	0.998919
PTEN	1.02 (0.98-1.06)	0.781662		1.41 (0.58-3.45)	0.999017		0.19 (0.08-0.48)	0.00608147		1.16 (0.58-2.31)	0.998656		1.5 (0.54-4.15)	0.999996		1.47 (0.59-3.71)	0.998919
APC	1.05 (1.01-1.1)	0.648614		3.08 (1.07-8.93)	0.97001		0.15 (0.05-0.48)	0.0118185		2.14 (0.89-5.11)	0.70171		0.86 (0.31-2.42)	0.999996		0.35 (0.12-0.98)	0.998919
FOXA1	1.02 (0.98-1.06)	0.781662		1.08 (0.47-2.5)	0.999017		0.43 (0.2-0.9)	0.200369		0.94 (0.49-1.8)	0.998656		1 (0.37-2.71)	0.999996		1.44 (0.61-3.39)	0.998919
CTNNB1	1.02 (0.96-1.07)	0.888335		0.97 (0.32-2.87)	0.999017		0.26 (0.07-0.98)	0.289176		0.81 (0.32-2.08)	0.998656		1.07 (0.34-3.38)	0.999996		0.32 (0.09-1.21)	0.998919
PIK3R1	1.03 (0.96-1.12)	0.781662		0.84 (0.18-4.02)	0.999017		0.25 (0.05-1.27)	0.491664		3.32 (0.69-16.04)	0.70171		2.37 (0.35-15.84)	0.999996		1.95 (0.31-12.3)	0.998919
BRAF	1.01 (0.93-1.11)	0.995032		0.38 (0.07-1.9)	0.999017		0.45 (0.08-2.4)	0.881422		0.76 (0.18-3.16)	0.998656		4.17 (0.34-51.22)	0.999996		6.1 (0.57-65.18)	0.998919
BRCA2	0.97 (0.9-1.04)	0.781662		0.72 (0.16-3.31)	0.999017		0.46 (0.11-1.87)	0.881422		0.99 (0.29-3.37)	0.998656		2.26 (0.34-15.08)	0.999996		2.14 (0.36-12.66)	0.998919
MSH6	0.93 (0.86-1.02)	0.648614		0.74 (0.1-5.4)	0.999017		2 (0.44-9.18)	0.881422		6.38 (0.71-57.35)	0.70171		0 (0-Inf)	0.999996		0.31 (0.07-1.3)	0.998919
PIK3CA	0.95 (0.89-1.01)	0.648614		0.39 (0.11-1.39)	0.999017		0.43 (0.11-1.73)	0.881422		1.4 (0.46-4.28)	0.998656		1.48 (0.4-5.45)	0.999996		0.42 (0.09-1.94)	0.998919
RB1	0.92 (0.84-1.02)	0.648614		0.68 (0.09-5.23)	0.999017		2.17 (0.36-13.04)	0.881422		0.76 (0.13-4.4)	0.998656		0.32 (0.03-3.55)	0.999996		0.32 (0.05-2.3)	0.998919
NCOR1	0.94 (0.85-1.03)	0.744051		0.44 (0.05-3.59)	0.999017		0.25 (0.03-2.38)	0.881422		5.7 (0.61-53.02)	0.70171		0 (0-Inf)	0.999996		1.52 (0.22-10.65)	0.998919
CHEK2	1.01 (0.9-1.14)	0.995032		1.13 (0.08-15.18)	0.999017		0.35 (0.03-3.79)	0.881422		2.45 (0.25-24.4)	0.998656		1.3 (0.07-23.95)	0.999996		1.21 (0.08-17.48)	0.998919
PIK3CB	1.05 (0.93-1.2)	0.781662		0.73 (0.07-7.96)	0.999017		0.32 (0.03-3.33)	0.881422		0.69 (0.09-5.06)	0.998656		58911227.12 (0-Inf)	0.999996		31004658.94 (0-Inf)	0.998919
AKT1	0.92 (0.84-1.02)	0.648614		0.76 (0.1-5.64)	0.999017		0.52 (0.05-4.94)	0.999093		0.17 (0.02-1.63)	0.70171		0 (0-Inf)	0.999996		1.47 (0.2-10.8)	0.998919
ATM	1 (0.95-1.06)	0.995032		0.57 (0.18-1.76)	0.999017		1.09 (0.42-2.88)	0.999093		1.09 (0.43-2.78)	0.998656		1.95 (0.5-7.64)	0.999996		1.79 (0.48-6.65)	0.998919
ATR	1.02 (0.9-1.16)	0.995032		0.14 (0.02-1.11)	0.97001		0 (0-Inf)	0.999093		0.74 (0.09-6.15)	0.998656		3.73 (0-Inf)	0.999996		1035635884.56 (0-Inf)	0.998919
BRCA1	1.04 (0.79-1.37)	0.995032		42928805.97 (0-Inf)	0.999017		0 (0-Inf)	0.999093		131400323.98 (0-Inf)	0.998656		0.81 (0-Inf)	0.999996		70160881.48 (0-Inf)	0.998919
CDKN1B	1.06 (0.95-1.18)	0.744051		0.5 (0.06-4.46)	0.999017		0 (0-Inf)	0.999093		1.58 (0.25-9.86)	0.998656		0 (0-Inf)	0.999996		0.96 (0.11-8.69)	0.998919
MSH2	1.01 (0.87-1.16)	0.995032		37100686.62 (0-Inf)	0.999017		1.11 (0.09-13.55)	0.999093		0 (0-Inf)	0.998656		0.4 (0-Inf)	0.999996		65980677.8 (0-Inf)	0.998919
NBN	0 (0-Inf)	0.995032		0 (0-Inf)	0.999017		2003227429825.52 (0-Inf)	0.999093		9.20726519712639e+28 (0-Inf)	0.998656		0 (0-Inf)	0.999996		0 (0-Inf)	0.998919
PMS2	0.78 (0.51-1.19)	0.744051		85856658.21 (0-Inf)	0.999017		0 (0-Inf)	0.999093		0 (0-Inf)	0.998656		0.92 (0-Inf)	0.999996		211551511.87 (0-Inf)	0.998919
RNF43	0.97 (0.9-1.05)	0.792117		1.73 (0.27-11.27)	0.999017		0.57 (0.1-3.14)	0.999093		0.79 (0.18-3.45)	0.998656		0 (0-Inf)	0.999996		0.47 (0.1-2.24)	0.998919
MRE11	1.05 (0.85-1.3)	0.917856		0 (0-Inf)	0.999017		0 (0-Inf)	0.999093		0 (0-Inf)	0.998656		0 (0-Inf)	0.999996		0 (0-Inf)	0.998919
CDKN2A	0.91 (0.78-1.06)	0.744051		0.65 (0.04-11.98)	0.999017		0.71 (0.05-10.62)	0.999093		207211603.36 (0-Inf)	0.998656		0.59 (0.05-7.38)	0.999996		0 (0-Inf)	0.998919
AR	1 (0.93-1.07)	0.995032		0.37 (0.09-1.5)	0.999017		1.29 (0.36-4.63)	0.999093		1.12 (0.34-3.74)	0.998656		0.69 (0.11-4.2)	0.999996		1.25 (0.28-5.52)	0.998919
KRAS	0.95 (0.84-1.07)	0.781662		60906520.02 (0-Inf)	0.999017		1.57 (0.19-13.31)	0.999093		0.46 (0.06-3.82)	0.998656		0 (0-Inf)	0.999996		0.82 (0.08-8.17)	0.998919
BRIP1	0.78 (0.53-1.15)	0.744051		403795.13 (0-Inf)	0.999017		177288904.11 (0-Inf)	0.999093		30444288.41 (0-Inf)	0.998656		0.69 (0-Inf)	0.999996		108562312.49 (0-Inf)	0.998919
EGFR	0.01 (0-Inf)	0.995032		0 (0-Inf)	0.999017		1.57694531555395e+45 (0-Inf)	0.999093		9.70063952170389e+55 (0-Inf)	0.998656		0 (0-Inf)	0.999996		2132169286506592768 (0-Inf)	0.998919
FANCA	0.99 (0.76-1.3)	0.995032		89281197.12 (0-Inf)	0.999017		613911719.95 (0-Inf)	0.999093		0 (0-Inf)	0.998656		0.12 (0-Inf)	0.999996		81248592.35 (0-Inf)	0.998919
PALB2	0.91 (0.69-1.19)	0.792117		4180332.28 (0-Inf)	0.999017		187851247.65 (0-Inf)	0.999093		67864444.99 (0-Inf)	0.998656		0.55 (0-Inf)	0.999996		137957505.75 (0-Inf)	0.998919
	Age			Denovo M vs Recurrent M			FUSCC vs MSKCC			High volume vs Low volume			ISUP4 vs ISUP1-3			ISUP5 vs ISUP1-3
Pathway	OR(95%CI)	FDR		OR(95%CI)	FDR		OR(95%CI)	FDR		OR(95%CI)	FDR		OR(95%CI)	FDR		OR(95%CI)	FDR
PI3K	1 (0.97-1.03)	0.859442		0.85 (0.44-1.64)	0.631198		0.26 (0.13-0.5)	0.000310509		1.33 (0.78-2.29)	0.592662		1.44 (0.68-3.07)	0.71917		1.19 (0.59-2.4)	0.619182
Wnt	1.03 (1-1.07)	0.340019		1.74 (0.83-3.66)	0.608606		0.22 (0.1-0.49)	0.000449593		1.33 (0.72-2.45)	0.592662		0.77 (0.36-1.68)	0.71917		0.34 (0.16-0.73)	0.0287556
DDR	0.98 (0.95-1.02)	0.481013		0.72 (0.34-1.54)	0.608606		0.89 (0.48-1.66)	0.765742		1.15 (0.63-2.09)	0.693666		0.83 (0.33-2.09)	0.71917		1.54 (0.71-3.31)	0.454276
MAPK	0.98 (0.92-1.03)	0.481013		0.54 (0.17-1.73)	0.608606		1.16 (0.43-3.16)	0.765742		0.83 (0.32-2.15)	0.693666		0.76 (0.16-3.49)	0.71917		1.54 (0.45-5.26)	0.609661
Cell cycle	0.97 (0.91-1.03)	0.481013		0.63 (0.17-2.33)	0.608606		0.73 (0.2-2.64)	0.765742		1.76 (0.55-5.62)	0.592662		0.31 (0.06-1.59)	0.71917		0.31 (0.08-1.18)	0.211348

[truncated: 5 more sheets: Table S11, Table S12, Table S13, Table S14, Table S15]
